# Supplementary material for: Adaptations of the 3T3-L1 adipocyte lipidome to defective ether lipid catabolism upon Agmo knockdown
Source: J Lipid Res. 2022 May 7;63(6):100222. doi: 10.1016/j.jlr.2022.100222 (PMC9192799; doi:10.1016/j.jlr.2022.100222)
Supplement: Supplemental data 1 [file mmc2.xlsx]

## Sheet: excel file 1 lipid classes
	shLuc d0	shLuc d0	shLuc d0	shLuc d0	shLuc d0	shLuc d11	shLuc d11	shLuc d11	shLuc d11	shLuc d11	shAgmo d0	shAgmo d0	shAgmo d0	shAgmo d0	shAgmo d0	shAgmo d11	shAgmo d11	shAgmo d11	shAgmo d11	shAgmo d11
1-acyl LPC	2292.61	903.204	2035.24	1671.13	2522.15	3196.57	2094.41	2272.04	2680.49	2911.82	2397.97	2289.79	2655.86	2917.87	2286.65	2782.71	2390.67	3549.04	3210.6	2733
1-acyl LPE	1932.13	816.347	1585.6	1394.07	1996.53	6746.08	4886.47	5406.91	5342.07	5511.34	1936.75	1708.76	2257.41	2290.83	1776.79	4463.57	4902.46	5088	4404.96	4418.82
2-acyl LPC	747.458	334.163	671.432	367.513	818.354	1874.53	972.323	1248.79	1511.34	1459.39	899.78	991.995	689.663	708.824	849.221	588.77	476.446	549.46	650.447	702.03
2-acyl LPE	381.533	427.029	398.812	253.377	436.063	1609	967.792	1162.08	1273.88	1249.18	422.338	389.378	396.139	364.289	381.129	612.457	556.076	614.891	641.808	675.788
BMP	1112.86	1069.34	1261.04	676.96	1234.64	815.659	829.15	769.898	751.884	687.536	1278.93	1247.52	1154.48	1253.69	1226.55	1239.46	1132.12	1192.45	1243.13	1753.89
CE	9262.04	17854.1	13229.9	5546.45	11276.2	28561.9	28259.5	29688.2	25577	28861.5	7250.76	10383.4	9568.91	9180.32	9180.57	26736.7	25906.9	24935.1	21293.6	27729.4
CL	374.507	430.738	798.771	337.729	688.09	1067.4	1061.04	1043.64	1153.39	817.097	352.564	349.019	523.975	585.89	492.122	673.079	746.723	891.601	735.853	1219.91
Cer[d]	4170.38	1837.35	3798.95	3425.55	5240.72	2828.44	2438.51	2313.12	2635.98	2383.75	3980.85	4467.46	5014.23	5556.56	4679.13	2450.21	2328.1	3057.26	2776.99	3716.13
DG	8869.86	5316.18	14929.6	6995.26	14987.4	79060.3	67837.4	73599.7	72307.8	67121.4	8946.13	13766.4	13519.1	15090.7	12540.8	59440.7	67612.2	68583.9	52141.5	74915.4
DG[O]	10433.1	7892.19	10606.4	5721.84	15344.7	1498.21	1179.07	1125.45	1398.24	1502.25	8970.21	13296.3	11911.2	14089.7	11160	1464.91	1659.35	2249.7	2096.09	2224.93
DG[P]	1428.21	961.847	1450.22	773.157	1980.64	292.683	245.277	232.462	291.307	301.382	1056.37	1646.47	1499.74	1792.34	1428.6	407.098	417.55	614.715	603.674	603.147
DLCL	72.7858	16.5383	31.016	18.0577	58.743	1455.17	824.573	949.19	1183.35	1024.54	102.435	82.0674	45.2331	48.3831	60.3696	417.771	399.871	331.795	382.078	359.122
Hex2Cer[d]	1276.18	363.583	1311.49	967.331	1663.78	564.005	524.214	515.975	609.676	538.479	984.702	1107.1	1184.99	1520.76	1203.38	533.653	481.756	846.879	757.86	830.652
Hex2Cer[t]	9.56073	2.49197	14.0565	7.34601	18.1054	3.01995	3.0197	3.58579	3.62594	2.61171	10.4763	9.43846	10.5682	15.4658	14.1486	5.54418	3.54894	5.94784	6.34814	6.27687
HexCer[d]	785.493	688.622	873.579	504.406	958.797	831.326	855.969	902.762	778.8	674.802	513.646	784.24	749.606	887.651	715.681	796.801	656.048	592.631	619.785	795.025
HexCer[t]	11.4225	11.1364	11.6549	6.09395	14.2761	4.6168	6.83908	5.63374	5.28976	5.67795	9.41603	11.3243	14.3132	17.1838	11.5783	9.4126	6.41951	5.93882	5.81266	7.14292
LPA	2.73447	1.86415	3.04012	1.45525	3.09728	3.33319	2.15878	2.29717	2.61138	2.05034	2.76046	2.76921	3.72701	4.14555	3.10616	4.40651	3.99766	3.8689	3.96123	3.76534
LPA[O/P]	0.242158	0.0894862	0.763125	0.12853	0.410659	0.472586	0.0616271	0.112256	0.14749	0.071178	0.383756	0.65559	0.755469	0.688294	0.459075	0.330815	0.169384	0.897744	0.852838	1.0026
LPC[O]	357.736	126.742	290.734	312.848	489.209	68.0837	66.8625	60.2505	62.5437	65.7467	249.889	289.232	373.125	447.809	291.123	105.968	96.7341	131.218	108.441	114.609
LPC[P]	417.438	157.336	253.871	307.329	429.548	164.16	164.49	154.057	157.787	171.24	251.439	276.975	387.342	467.654	269.988	361.251	349.442	528.771	421.57	380.648
LPE[O]	640.387	197.933	543.483	450.134	804.529	175.477	174.061	167.983	150.08	151.804	847.293	734.34	1040	1226.88	788.256	292.196	319.981	315.333	283.507	325.506
LPE[P]	3213.31	1127.14	2367.23	2326.26	3834.08	3398.01	3195.46	3284.81	2838.17	2969.73	2833.32	2372.45	3703.83	4380.58	2533.53	4611.02	4988.7	5130.77	4501.46	4789.13
LPG	65.103	14.95	27.8757	32.7751	58.0926	145.327	96.2679	111.775	119.491	115.438	69.7549	77.576	60.5278	60.8381	57.0782	78.0201	82.1124	89.025	80.2936	77.9909
MLCL	33.6631	13.853	25.9703	9.52463	51.1906	1601.6	1081.45	1244.65	1375.75	1006.65	54.2618	50.6391	40.6898	50.026	40.3968	383.784	409.534	351.705	331.225	487.422
PA	96.3135	127.523	202.458	104.553	134.6	120.253	93.5169	75.4952	152.297	112.861	78.142	126.924	132.939	147.476	129.467	102.415	102.743	218.215	259.543	223.444
PA[O/P]	1.56545	1.96604	3.75668	1.53768	2.197	0.340354	0.0652278	0	0.143264	0.040395	0.734258	1.69158	1.80557	2.3114	2.07313	0.0553633	0	0.137512	0.442988	0.242647
PC	14894.4	14371.4	17409.4	13355.1	16770	19469.5	19140.4	20112.8	18882.2	17543.3	14119.2	15499.9	16128.5	16314.1	15232.2	15998.5	15006.3	16155.1	16156	20524.5
PC[O/P]	5441.19	5109.94	5490.83	4548.44	6281.35	1090.79	1082.29	1028.95	1074.38	1234.24	3585.17	4651.38	4769.69	4942.02	4475.48	1736.52	1753.87	2131.7	2108.52	2272.01
PC[O]	3202.78	3017.03	3460.29	2762.14	3777.35	573.001	571.225	533.758	524.666	612.878	2309.16	2756.24	2682.14	2921.45	2764.6	702.433	674.037	731.155	746.233	856.563
PC[P]	4252.81	3864.82	3479.31	3178.15	3903.49	1040.56	1053.14	1011.46	1057.15	1194.73	2633.31	3383.57	3261.29	3404.49	3098.01	1838.16	1874.65	2314.73	2268.08	2259.68
PE	3086.56	2264.03	3184.64	2587.69	3359.63	15326.3	13538.3	13843.4	13418	11685.6	2933.55	2842.2	3189.74	2817.85	2778.13	9072.87	7931.96	8898.25	7731.79	10160
PE[O/P]	8440.17	7369.22	8498.39	6323.47	8944.86	7097.48	6482.6	6370.36	6221.45	6011.91	7097.66	7649.28	7751.39	8635.13	7717.78	7469.1	6620.11	7927.18	7441.47	8851.58
PE[O]	1071.22	832.197	1509.74	875.763	1581.03	728.385	707.136	660.868	647.794	562.638	1426.72	1516.18	1616.22	1784.23	1502.79	817.88	732.414	823.619	783.729	1064.93
PE[P]	22339	18131.6	26386.3	18003.8	25687	16038.4	15400.8	15012.1	15029	13348.6	18525.1	20440	22263.1	24593.9	21977.1	17605.6	16308.5	19768.7	18773.5	23450.3
PG	452.788	300.694	469.649	332.859	558.873	771.14	730.747	771.612	749.627	588.09	436.584	483.572	481.642	516.093	486.228	500.334	543.008	517.071	448.082	633.442
PI	727.437	713.905	1236.56	634.418	1092.67	617.01	581.272	583.907	546.337	462.025	704.031	854.867	914.215	1058.03	920.923	591.341	403.749	631.369	595.356	1020.64
PS	4733.52	5208.54	6092.15	4095.12	5517.45	536.46	475.679	361.334	470.359	556.489	4100.06	5061.2	5237.19	5983.52	5347.53	2234.95	1724.66	2091.74	2803.35	2849.41
SM[d]	15275.4	13950.5	18580.5	12627.4	15753.8	9528.7	8976.76	9001.83	9402.29	8728.92	13254.1	16506.5	16831.9	17793.1	14350.5	12236	11823.9	13185.8	13055.5	15943.1
SM[t]	348.182	277.363	250.294	210.629	515.496	139.314	136.219	124.264	125.536	120.336	385.244	352.84	448.35	476.871	305.357	246.094	239.569	256.993	238.999	319.808
SPH[d]	488.466	234.748	562.582	354.844	524.292	179.077	187.479	170.46	166.781	140.409	481.002	506.854	611.174	595.365	493.279	166.96	154.563	154.798	154.393	206.946
TG	1900.01	1849.77	2097.11	1669.66	2146.4	77089.2	77015.7	78689.9	65869.5	57360.7	2006.92	3047.27	2698.4	2126.87	2165.73	65257.5	58114.8	52510.8	47356.1	62849.4
TG[O/P]	376.681	299.481	599.864	314.518	458.128	3536.68	3213.6	3160.48	3093.68	2877.89	374.444	695.138	471.426	397.498	445.975	2764.56	2399.28	2689.94	2675.46	3181.05
