# Supplementary material for: Adaptations of the 3T3-L1 adipocyte lipidome to defective ether lipid catabolism upon Agmo knockdown
Source: J Lipid Res. 2022 May 7;63(6):100222. doi: 10.1016/j.jlr.2022.100222 (PMC9192799; doi:10.1016/j.jlr.2022.100222)
Supplement: Supplemental data 2 [file mmc3.xls]

## Sheet: Statistics
Metabolite	X1_shLuc_d0	X2_shLuc_d0	X3_shLuc_d0	X4_shLuc_d0	X5_shLuc_d0	X10_shLuc_d11	X6_shLuc_d11	X7_shLuc_d11	X8_shLuc_d11	X9_shLuc_d11	X11_shAgmo_d0	X12_shAgmo_d0	X13_shAgmo_d0	X14_shAgmo_d0	X15_shAgmo_d0	X16_shAgmo_d11	X17_shAgmo_d11	X18_shAgmo_d11	X19_shAgmo_d11	X20_shAgmo_d11	VIP_score
1-acyl LPC(14:1)	0.479497	0.23696	0.442962	0.412911	0.551749	0.54808	0.345606	0.374335	0.497506	0.502047	0.534329	0.559725	0.6029	0.603395	0.541268	0.267641	0.235146	0.297909	0.401313	0.283111	1.19093
1-acyl LPC(15:0)	16.417	4.64507	9.84073	12.1137	14.1123	163.962	97.4107	99.9774	122.02	181.761	15.3319	16.237	17.8701	22.274	15.8374	156.054	112.766	188.077	158.859	133.408	1.01606
1-acyl LPC(15:1)	0.479619	0.220007	0.406	0.361397	0.616677	4.52182	2.55926	2.8209	3.61826	3.74179	0.589314	0.576464	0.557876	0.683755	0.707758	2.16992	1.79765	2.2065	2.63659	2.02277	1.01902
1-acyl LPC(15:2)	0.0148688	0.00913068	0.010213	0.017801	0.0194756	0.0227691	0.00802464	0.00536375	0.0137936	0.0277114	0.0380905	0.0317145	0.0256498	0.0116245	0.0276447	0.00977752	0.0020281	0.0107482	0.00153078	0.0102805	0.886567
1-acyl LPC(16:0)	993.762	376.677	936.682	703.597	1052.99	1142.38	775.557	822.967	945.055	1012.98	989.029	912.468	1079.82	1209.2	926.996	1101.23	942.368	1522.1	1338.25	1077.37	1.03277
1-acyl LPC(16:1)	43.97	2.53823	30.6826	29.5257	53.7919	467.355	228.995	283.252	354.303	364.942	56.2209	49.3359	59.6452	58.4538	51.5347	186.873	142.304	191.864	211.825	182.024	1.08879
1-acyl LPC(16:2)	3.70243	1.85766	4.42792	2.98704	4.45426	3.01435	1.2871	1.61503	2.68504	2.57272	4.40351	5.18344	4.45376	3.95344	5.17889	1.11538	0.962418	1.47543	1.76798	1.30655	1.03172
1-acyl LPC(16:3)	0.0588293	0.034945	0.099385	0.0760471	0.0811059	0.0357753	0.00610967	0.0136312	0.0341612	0.0255308	0.0823511	0.150284	0.101941	0.0812181	0.085384	0.0125679	0.0107695	0.018258	0.0385702	0.0211783	0.835047
1-acyl LPC(17:0)	28.157	10.3193	21.6168	20.1408	29.1212	331.527	228.195	235.437	301.337	316.886	29.1674	28.0609	35.1957	43.0422	28.452	320.823	273.101	399.135	336.048	314.491	1.06759
1-acyl LPC(17:1)	7.28032	2.79239	5.71778	4.71568	9.60056	123.874	58.369	74.3645	84.7535	89.4748	9.34645	8.72134	9.26783	10.5694	8.61356	52.6238	42.4103	52.904	54.3779	53.8535	1.01831
1-acyl LPC(17:2)	0.0313376	0.00371956	0.0417739	0.0023845	0.0500638	1.47711	0.563271	0.753455	0.973713	1.08506	0.0777514	0.0252852	0.0245571	0.0485432	0.0848532	0.51141	0.426289	0.560745	0.555122	0.471989	1.04269
1-acyl LPC(18:0)	807.408	323.937	713.228	625.678	883.721	563.822	456.071	458.289	533.39	579.932	864.471	846.351	998.965	1082.12	833.595	699.599	652.241	885.13	795.232	684.77	0.956944
1-acyl LPC(18:1)	247.588	95.6367	195.281	179.756	318.233	248.838	160.493	189.631	218.977	235.911	272.087	255.416	297.023	323.215	257.477	155.142	126.257	185.695	187.21	159.243	0.823432
1-acyl LPC(18:2)	9.36566	4.24629	5.96162	4.26136	9.44702	23.7653	12.4287	16.7526	19.7129	20.2404	11.0826	12.0958	10.5758	11.1128	10.4698	7.92678	6.49976	9.70364	10.5714	10.6417	1.39174
1-acyl LPC(18:3)	0.603045	0.249885	0.466956	0.27494	0.508091	3.17325	1.34678	1.77132	2.50556	2.76212	0.654264	0.732775	0.632462	0.699595	0.753123	0.831805	0.693416	1.32879	1.53465	1.26678	1.16472
1-acyl LPC(19:0)	2.22486	1.39264	2.37802	1.85585	2.84529	23.0882	17.3059	17.3017	19.4541	20.4783	2.41463	2.46261	3.1746	3.59996	2.45686	19.1726	18.1354	22.3974	19.4672	20.6096	1.00358
1-acyl LPC(19:1)	4.08038	1.58015	4.6948	4.22552	6.51807	13.3979	5.0394	9.37455	5.51019	5.93827	3.96657	5.23612	4.96295	6.49653	4.07751	8.26338	6.37847	6.80165	6.56967	9.28425	0.607791
1-acyl LPC(19:2)	0.271547	0.0548409	0.237812	0.162127	0.325102	1.40876	0.948925	1.21984	1.40271	1.32161	0.379392	0.401711	0.377074	0.529388	0.311224	0.562488	0.344205	0.747092	0.909226	0.6613	1.194
1-acyl LPC(19:3)	1.00324	0.59105	0.79609	0.382479	1.01639	7.31842	1.99155	2.91938	3.66881	5.27707	1.2076	1.23526	0.851651	0.875663	1.28232	1.91465	0.899406	1.43171	2.91142	1.89811	1.1236
1-acyl LPC(19:4)	0.0190518	0.00637855	0.01878	0.00349444	0.0539239	0.00815236		0.0102072			0.0312691	0.0345203	0.0453258	0.0359792	0.033254	0.00414589		0.0076661			0.355923
1-acyl LPC(20:0)	3.64172	2.40394	3.9398	2.97659	4.92343	5.17746	3.93858	4.07546	4.73318	4.6579	4.33236	3.99001	4.4343	5.15089	3.91417	5.68119	5.30316	6.74904	5.9907	6.24402	1.40402
1-acyl LPC(20:1)	13.1856	5.49077	12.0046	11.5379	17.3628	6.48526	4.89318	5.05997	5.40702	5.83573	12.6216	11.3605	15.6427	16.4067	12.5014	6.05413	5.23368	7.07487	7.44532	6.55859	0.801741
1-acyl LPC(20:2)	3.91958	1.61186	3.15851	3.32291	5.70977	2.64798	1.77974	2.09973	2.41805	2.64542	3.93544	3.74028	5.05166	5.1078	4.12608	1.34271	1.31991	1.56155	1.66913	1.42738	0.998732
1-acyl LPC(20:3)	25.391	13.6714	17.8654	16.0495	23.0649	12.8578	6.67461	8.88452	11.9657	11.9118	26.8252	29.095	21.3406	23.1721	27.3373	5.96329	5.03275	8.15778	9.2187	8.838	0.971607
1-acyl LPC(20:4)	23.5772	16.7541	14.9641	10.2369	20.7399	11.7764	5.09359	6.91773	8.311	9.20573	25.5351	35.1725	25.1455	24.6425	29.4369	7.33893	7.0677	10.2593	11.7989	9.29575	0.781645
1-acyl LPC(20:5)	3.22512	2.37374	2.29203	0.912312	1.65417	1.79184	0.754938	1.06112	1.29157	1.55737	4.28868	1.56418	1.41147	3.98327	4.34948	1.3338	1.16458	1.89245	2.08714	1.487	0.535306
1-acyl LPC(21:0)	0.15202	0.171718	0.165721	0.135046	0.172964	0.410631	0.372594	0.321993	0.37917	0.361236	0.171272	0.174669	0.195896	0.235757	0.197326	0.63263	0.57778	0.646982	0.628167	0.756686	1.55571
1-acyl LPC(21:1)	0.382491	0.117213	0.376115	0.282132	0.536384	0.320347	0.254133	0.189261	0.204422	0.224787	0.357895	0.337789	0.445727	0.519301	0.342152	0.463774	0.347837	0.512197	0.508232	0.524616	1.48476
1-acyl LPC(21:2)	0.128146	0.0121023	0.0760308	0.106518	0.135771	0.0779855	0.0269629	0.0138912	0.019742		0.107341	0.0880123	0.097716	0.161301	0.114998	0.0524761	0.0155858	0.0105004	0.0320831	0.0153064	0.762675
1-acyl LPC(21:3)	0.328124	0.154935	0.178856	0.260831	0.49875	0.19954	0.122753	0.163604	0.112571	0.241937	0.337049	0.289982	0.597201	0.517646	0.383027	0.123676	0.091264	0.1377	0.103536	0.145954	0.796698
1-acyl LPC(22:0)	4.74855	3.99235	4.20775	3.33607	5.34191	2.81559	2.15537	2.45713	2.65296	3.32478	5.20193	4.27468	5.18729	5.22112	4.53438	5.74752	5.61127	5.86444	5.71821	6.03279	1.9673
1-acyl LPC(22:1)	3.68231	1.96873	3.99975	3.20124	4.62394	0.997449	0.855716	0.832804	0.838387	1.09269	3.53952	3.38261	4.0276	4.25312	3.23717	1.16886	1.18076	1.41769	1.44353	1.40247	0.895713
1-acyl LPC(22:2)	1.01303	0.315266	1.09152	0.773389	1.35596	0.0773938	0.0353944	0.0288238	0.0660132	0.118845	1.08403	0.708953	0.848617	1.20863	0.794217	0.10121	0.135503	0.137741	0.131619	0.168826	0.87851
1-acyl LPC(22:3)	2.45001	1.1527	2.3928	2.17038	2.94478	0.28469	0.271084	0.285641	0.294884	0.467	1.90653	2.32248	2.96147	2.95352	2.60423	0.506115	0.486349	0.682108	0.672514	0.547397	0.900221
1-acyl LPC(22:4)	1.45603	0.758501	1.40603	1.2577	2.39184	1.58107	0.866435	1.08311	1.26833	1.6063	1.64122	2.18856	2.11419	2.38347	1.83142	1.16505	1.19098	1.29163	1.65176	1.2842	0.466931
1-acyl LPC(22:5)	8.1348	4.36726	6.28918	4.67755	8.30045	3.79636	1.80447	2.65239	3.23971	3.36059	9.31636	10.5454	9.16833	8.72618	8.78317	2.92675	2.17548	3.49781	3.23367	3.22283	0.847305
1-acyl LPC(22:6)	14.9105	7.16045	11.4643	8.07843	15.8476	6.48714	2.89723	3.55089	5.12297	5.31809	19.9924	19.7304	16.691	18.3576	18.6316	4.12542	3.75883	5.53601	6.31482	4.45396	0.830557
1-acyl LPC(23:0)	0.388534	0.406879	0.386759	0.305155	0.474864	1.10161	0.892754	0.792822	0.73793	0.816946	0.401389	0.456535	0.445382	0.514581	0.445787	1.68484	1.40765	1.72927	1.48045	1.96074	1.59339
1-acyl LPC(23:1)	0.13718	0.081269	0.141108	0.108663	0.189738	0.19077	0.111373	0.0785859	0.0831093	0.108849	0.135586	0.141994	0.152563	0.192709	0.129658	0.209058	0.175006	0.241631	0.226806	0.276308	1.69077
1-acyl LPC(23:3)	0.102214	0.039692	0.0689298	0.0874029	0.112751			0.0100298	0.0357723		0.117997	0.0629974	0.134876	0.0907667	0.0692231	0.0224107		0.00999384		0.0135708	0.575475
1-acyl LPC(24:0)	8.74572	8.72891	9.55367	6.11027	10.8299	7.81353	6.14893	6.53338	6.50445	7.78572	9.90876	9.29418	9.0479	9.99729	8.9299	14.4274	14.1027	13.7432	14.6277	17.1918	2.05652
1-acyl LPC(24:1)	3.03673	2.46565	2.94182	2.30679	3.51621	1.07148	0.915503	0.855933	0.805274	1.27162	2.63088	2.71773	3.46977	3.52339	2.67664	1.7634	1.60595	1.86784	2.12182	2.10414	1.02043
1-acyl LPC(24:2)	0.384954	0.230261	0.425973	0.353989	0.520616	0.0465329	0.0343846	0.0253789	0.0351528	0.0604807	0.385391	0.333938	0.529263	0.463231	0.378024	0.0638008	0.0613562	0.0748151	0.0651255	0.132574	0.912091
1-acyl LPC(24:3)	0.699509	0.356146	0.673554	0.605907	0.723759	0.0692637	0.0791284	0.0788026	0.051767	0.0740845	0.528591	0.61755	0.733881	0.773664	0.587636	0.160207	0.147415	0.177333	0.18986	0.129026	0.918377
1-acyl LPC(24:4)	0.484513	0.398732	0.678974	0.52334	0.731026			0.0343103		0.0337907	0.434557	0.552576	0.512919	0.471079	0.830281	0.0317031	0.022283	0.0587774	0.048693		0.704516
1-acyl LPC(25:0)	0.13613	0.173168	0.149381	0.0832123	0.223859	0.379048	0.168235	0.187718	0.181967	0.276721	0.186821	0.164434	0.175281	0.164041	0.159111	0.559808	0.695698	0.638572	0.621877	0.612644	1.80698
1-acyl LPC(25:1)	0.0627367	0.0457207	0.0724134	0.0561067	0.0872308	0.0643227	0.0262987	0.0458627	0.0308795	0.061231	0.0722757	0.0593951	0.0617495	0.0806711	0.0674469	0.0838557	0.0777495	0.104199	0.0928743	0.12081	1.76788
1-acyl LPC(26:0)	0.376149	0.359186	0.405927	0.244518	0.384477	0.269664	0.258207	0.249868	0.29019	0.462902	0.255363	0.322778	0.399927	0.190777	0.301986	0.438931	0.455441	0.541291	0.577381	0.583779	1.60219
1-acyl LPC(26:1)	0.357714	0.226583	0.358659	0.238679	0.316161	0.111448	0.0484168	0.0507968	0.0304916	0.101413	0.203925	0.409195	0.301227	0.408511	0.180092	0.274763	0.211433	0.0535343	0.490116	0.240185	1.08597
1-acyl LPC(26:3)	0.0177181	0.0106956	0.018401	0.0222116	0.0192422		0.00532996				0.0122781	0.0249306	0.0253156	0.0261135	0.0181324	0.00621022		0.00591161	0.00935393	0.00394478	0.576452
1-acyl LPC(28:0)	0.0417208					0.494627	0.494453	0.604233	0.331652	0.388105						0.485072	0.542809	0.451055	0.438389	0.585527	0.432252
1-acyl LPC(28:1)	0.0490224			0.0488244		3.50071	3.42783	3.91249	2.98843	2.49844	0.030313	0.0403707		0.0502077		2.58008	2.47351	1.89656	1.67944	2.84821	0.697197
1-acyl LPC(28:2)	0.318022	0.153285	0.411328	0.151641	0.339167	0.127289	0.0697739	0.052656	0.141094	0.0850713	0.341815	0.29544	0.314496	0.298489	0.237883	0.0746643	0.153863	0.121907	0.107968	0.147744	0.802644
1-acyl LPC(28:3)	0.0238067	0.0212916	0.0474492	0.0136173	0.0206278	0.00439575	0.0110057		0.00429343	0.00692016	0.0108849	0.0155408	0.0233861	0.0147386	0.00535016	0.00884556	0.0090296	0.00420366	0.00326651	0.00492112	0.625427
1-acyl LPE(14:1)		0.00790238		0.0155054		0.151677	0.115274	0.113388	0.134763	0.161599	0.0159415		0.01225	0.00987482	0.00743505	0.0637967	0.075206	0.0933669	0.0580831	0.0486704	0.980484
1-acyl LPE(15:0)	1.61248	0.61287	0.948673	0.876165	1.33992	98.6754	65.7899	83.4203	77.1838	84.5781	1.80199	1.35316	2.33018	2.15572	1.29831	65.0454	57.3929	58.2335	53.8353	49.5217	0.976651
1-acyl LPE(15:1)	0.0441051	0.0242725	0.058991	0.0247263	0.0989793	3.92952	1.39683	2.15742	2.06639	2.79304	0.0894204	0.0953961	0.0456475	0.0291206	0.0237604	2.62964	2.51325	2.06673	1.44119	1.40347	0.878903
1-acyl LPE(16:0)	183.073	65.3088	144.8	118.403	175.446	1416.07	980.094	1175.82	1038.68	1115.97	210.274	162.652	217.868	219.924	161.576	890.477	899.813	891.793	794.92	752.019	0.967563
1-acyl LPE(16:1)	14.4486	6.442	10.7729	8.94218	15.1812	647.576	356.521	420.761	483.443	493.446	17.0437	13.6122	16.777	16.0467	22.3009	249.343	215.656	260.475	251.919	225.827	1.10709
1-acyl LPE(16:2)	0.223491	0.147949	0.225778	0.21184	0.23519	3.0886	1.92466	2.39392	2.72377	2.68157	0.163912	0.194461	0.277677	0.21818	0.259233	1.39573	1.16247	1.49261	2.00481	1.37403	1.05713
1-acyl LPE(17:0)	25.9702	7.32779	19.3525	18.3526	25.1868	1170.89	804.122	930.826	957.366	987.27	26.0762	22.43	32.6817	33.565	23.0121	767.59	850.152	771.147	672.251	734.434	0.955441
1-acyl LPE(17:1)	3.1048	1.53695	2.72415	1.9197	2.96173	193.204	104.496	122.582	134.463	143.666	5.55027	4.55457	4.10484	3.78871	3.2384	86.8884	75.5545	81.6214	76.2874	78.758	1.03611
1-acyl LPE(17:2)		0.0164192				3.09974	1.34878	1.63368	1.85825	1.80606	0.0131464				0.0227918	1.10661	0.960006	1.20151	1.01836	1.12817	0.739658
1-acyl LPE(18:0)	1256.89	362.013	1049.62	940.992	1333.14	1912.91	1692.02	1863.61	1791.32	1791.92	1218.29	1071.43	1503.89	1555.59	1146.48	1798.09	2119.43	2241.85	1890.17	1965.69	0.990664
1-acyl LPE(18:1)	177.875	67.3169	142.425	162.915	204.07	740.435	524.68	388.468	397.552	416.597	208.611	164.398	220.751	208.068	166.107	268.213	338.667	385.752	285.405	247.548	1.0515
1-acyl LPE(18:2)	6.86183	5.10785	5.12904	4.1104	6.51021	47.1964	30.0589	35.5131	41.5947	41.4572	6.84968	7.39066	7.63003	7.58896	7.19777	19.1547	16.3024	20.9545	20.3157	17.8889	1.22718
1-acyl LPE(18:3)	0.444473	0.50734	0.230059	0.105018	0.218011	9.10433	4.27302	5.52469	7.24776	7.15117	0.257287	0.258327	0.466447	0.225089	0.506213	2.45328	2.26665	2.98866	2.5156	2.69931	1.23147
1-acyl LPE(19:0)	1.65652	0.476276	1.54174	2.13772	1.80105	64.3926	48.1086	54.5814	52.4742	50.3243	1.67537	1.49112	2.34056	2.38079	1.64007	41.3515	47.5701	41.9898	35.584	45.9785	0.955812
1-acyl LPE(19:1)	2.90721	0.691819	1.60366	1.67314	2.21361	15.9764	11.0286	12.7619	10.9871	10.6063	2.21973	2.24822	2.87578	2.79014	1.90558	9.53684	8.03484	8.28616	7.91939	8.94989	0.984648
1-acyl LPE(19:2)	0.504475	0.337109	0.314142	0.314968	0.293868	4.21335	2.80849	3.1857	2.75702	3.21594	0.478671	0.497505	0.428357	0.393247	0.378522	2.13777	1.55303	1.83161	1.79277	1.65742	1.10316
1-acyl LPE(19:3)	1.2592	2.57419	1.51563	0.8455	1.41791	18.5135	10.7536	13.0266	14.1831	13.7062	1.67499	1.19251	1.34388	1.65021	1.52243	5.29977	4.72198	4.91533	5.28657	6.91159	1.30636
1-acyl LPE(20:0)	3.37473	1.75235	3.04556	2.24562	4.08845	12.1488	10.0611	11.2965	11.5184	10.6802	3.29919	2.90657	3.9867	4.11738	3.09065	9.67185	10.6585	11.3808	9.27848	10.217	0.954587
1-acyl LPE(20:1)	4.53589	1.89495	3.89072	3.6104	6.25297	16.0502	13.8583	15.3276	14.1838	12.6169	5.77257	2.75997	4.43034	5.72843	4.15703	8.955	8.79273	10.0431	8.11714	8.27478	1.13866
1-acyl LPE(20:2)	2.58231	1.60313	2.38565	1.39061	3.04098	2.25178	1.68943	2.28284	2.14812	2.23555	3.07046	2.1717	2.66091	2.65101	2.04586	1.66248	1.24206	1.39637	1.44539	1.5882	1.16324
1-acyl LPE(20:3)	37.3173	49.9123	32.4924	20.2275	33.9861	45.6042	33.0552	40.2441	43.2932	41.3301	31.7923	29.4585	35.5163	34.9535	34.3735	23.7054	24.372	28.0593	28.9007	28.775	1.47928
1-acyl LPE(20:4)	74.0891	119.898	51.831	31.1965	53.8882	111.518	55.6348	68.6549	91.3663	100.11	63.0483	81.1961	66.0912	60.7458	71.7817	67.5963	69.0006	94.1856	92.4482	78.9961	0.371894
1-acyl LPE(20:5)	8.22762	16.6293	4.13329	2.60477	4.33148	14.5734	6.80638	8.28357	10.2257	11.0129	8.05347	8.39913	6.83245	5.53372	6.29851	8.97177	8.79904	11.6559	12.5734	9.02902	0.457993
1-acyl LPE(21:0)	0.0958866	0.0387789	0.106621	0.0885801	0.169589	0.749952	0.78253	0.730207	0.725002	0.691032	0.0753296	0.094085	0.157935	0.198661	0.119854	0.742552	0.674284	0.737334	0.636398	0.966618	0.993698
1-acyl LPE(21:1)	0.158684	0.0337721	0.0117263	0.112052	0.231023	0.468993	0.504608	0.409013	0.424706	0.462836	0.0620508	0.143562	0.21734	0.364366	0.197919	0.416119	0.359905	0.461885	0.363506	0.44423	0.852862
1-acyl LPE(21:3)	0.980944	0.699615	0.768515	0.421512	0.885335	1.16481	0.826976	0.90862	0.953762	0.803512	0.77852	0.959063	1.10584	1.01755	0.854446	0.771256	0.846683	0.803563	0.809639	0.779301	0.598759
1-acyl LPE(22:0)	6.17795	3.65894	5.30657	4.14907	7.13954	5.34603	4.72189	4.44163	5.30546	4.69065	6.19234	4.73748	6.84723	6.52018	5.57599	7.1159	7.58406	9.39907	8.13997	9.04306	1.77869
1-acyl LPE(22:1)	4.32344	2.11261	3.5264	3.39193	5.43936	3.31966	3.26154	3.26266	3.49971	3.25032	3.80396	3.47444	4.85172	4.94887	3.37667	2.99317	3.32768	3.36846	2.77576	3.00315	0.563009
1-acyl LPE(22:2)	0.584837	0.215371	0.378065	0.391512	0.89498	0.210825	0.120386	0.211012	0.118609	0.281414	0.569016	0.408462	0.925619	0.719896	0.504753	0.1032	0.243606	0.213483	0.258489	0.177647	0.739949
1-acyl LPE(22:3)	10.5192	10.5362	13.6108	7.46507	12.9733	7.88647	8.74824	9.81848	7.66286	7.72974	9.18797	8.82298	11.0741	11.0338	10.7888	8.9128	9.48024	8.58683	8.74111	8.83105	0.590633
1-acyl LPE(22:4)	8.11758	6.82142	6.53768	4.61251	9.66223	13.667	8.85823	10.4246	10.1076	12.7534	6.68743	9.1964	7.87414	8.03944	8.7739	8.35842	10.0362	10.7196	10.8123	10.2516	0.728825
1-acyl LPE(22:5)	27.3372	24.1019	23.5693	15.2093	24.9943	42.2976	26.4713	31.24	33.5779	36.6613	27.9626	33.9336	28.0698	26.8641	26.5419	27.0583	27.2841	30.2556	31.1305	26.9843	0.80269
1-acyl LPE(22:6)	51.0838	46.7661	40.7499	25.8569	42.4607	106.711	61.7439	72.9475	80.8705	87.7836	51.5976	54.7736	48.4211	47.9984	47.9868	62.3483	63.0644	72.0764	69.2061	60.4845	0.913141
1-acyl LPE(23:0)	0.295585	0.160909	0.192652	0.183572	0.317474	0.873683	0.719748	0.727408	0.677571	0.588538	0.207021	0.188797	0.239741	0.30726	0.192354	0.8156	0.826349	1.14247	0.847073	1.37712	1.21001
1-acyl LPE(23:1)	0.20644	0.104546	0.194435	0.153477	0.260909	0.399918	0.349232	0.414846	0.254593	0.300384	0.164831	0.133033	0.244255	0.193542	0.21271	0.303171	0.293681	0.439087	0.383887	0.39218	0.898039
1-acyl LPE(23:3)	0.452535	0.174639	0.129187	0.164731	0.144763	0.22956	0.225184	0.144501	0.0642274	0.17586	0.130188	0.16889	0.240261	0.127456	0.132015	0.087178	0.366467	0.243605	0.306252	0.331322	0.834587
1-acyl LPE(24:0)	7.95231	4.90265	6.68306	4.72855	8.44582	7.06256	5.53299	5.36428	5.7873	6.64365	7.07867	5.85061	7.50267	7.80613	6.03088	8.32391	9.13599	11.5396	10.6739	13.0509	1.73544
1-acyl LPE(24:1)	4.18587	1.75251	3.08482	2.15436	4.14903	2.66945	1.84764	1.9212	2.17797	1.85543	3.63085	2.90232	3.74579	4.09087	3.97716	2.13742	2.49022	2.72457	2.86111	2.68846	0.688602
1-acyl LPE(24:2)	0.748581	0.196748	0.453854	0.660809	0.899738	0.27363	0.208394	0.144488	0.178478	0.311991	0.676331	0.541178	0.958965	0.830472	0.577102	0.141668	0.194349	0.301996	0.250093	0.224003	0.805327
1-acyl LPE(24:3)	1.02668	1.19454	0.765725	0.725437	1.21713	0.534253	0.465218	0.548001	0.280063	0.372918	1.10986	0.985795	0.961103	0.941865	1.03376	0.850971	0.860289	0.727549	0.600642	0.658725	1.0184
1-acyl LPE(24:6)	0.877603	0.735947	0.487978	0.490551	0.538703	0.641058	0.440785	0.778413	0.629882	0.645909	0.714644	0.759465	0.63015	0.673047	0.690158	0.74814	0.70279	0.842359	0.67639	0.416326	0.324245
2-acyl LPC(14:1)	0.0218161	0.015744	0.0246717	0.0207358	0.0272094	0.3785	0.201058	0.27825	0.28219	0.267234	0.041403	0.0306348	0.0334437	0.0230512	0.0351256	0.123509	0.0912449	0.0859693	0.129345	0.128968	1.2708
2-acyl LPC(15:0)	5.713	2.44199	5.23162	0.165258	5.82909	54.3962	33.1598	39.9459	41.6699	43.7398	5.92123	6.45307	6.20061	6.87706	6.70467	30.84	25.1186	29.0133	32.1766	33.252	0.970613
2-acyl LPC(15:1)	0.33983	0.229996	0.27298	0.18388	0.398481	16.1096	10.1758	11.885	14.2447	14.0968	0.414404	0.505704	0.341179	0.323398	0.409196	6.49872	5.07206	5.67688	6.6844	6.53936	1.16534
2-acyl LPC(15:2)	0.0046118	0.00665994	0.00527137	0.0024479	0.00359051	0.0411389	0.023128	0.0254605	0.0175971	0.036444	0.00521937	0.00404514	0.0057117	0.00188588	0.00107551	0.0110736	0.0112937	0.013865	0.0177881	0.0167794	1.11624
2-acyl LPC(16:0)	181.168	74.7888	186.063	113.449	218.571	91.7267	62.1536	74.1067	70.9477	71.6899	193.455	195.788	176.888	191.166	190.198	69.085	61.0886	78.0042	76.4258	74.3141	0.859997
2-acyl LPC(16:1)	66.8373	26.6873	73.9754	27.5469	75.6247	957.577	460.978	602.943	724.092	687.545	89.6448	116.456	67.6798	84.6201	82.7766	223.756	172.565	196.238	239.888	263.026	1.36775
2-acyl LPC(16:2)	0.611569	0.333021	0.595495	0.310473	0.725999	7.05555	3.11811	4.06383	6.09518	5.85819	0.65912	0.699472	0.553112	0.47644	0.768506	2.14334	1.66732	2.25104	2.96136	2.73765	1.17286
2-acyl LPC(17:1)	6.46578	2.69556	5.2231	2.37046	6.71696	236.03	98.4912	128.327	150.777	157.308	8.96969	8.85967	5.97822	6.22334	8.25919	54.8129	44.9218	44.4618	53.0565	67.9003	1.25539
2-acyl LPC(17:2)	0.195957	0.0339251	0.147814	0.0435925	0.145497	4.36262	2.46056	3.24909	3.14002	4.04919	0.24233	0.308635	0.0532233	0.0615752	0.225886	1.59504	0.839163	1.68715	1.15668	2.0262	1.1912
2-acyl LPC(18:1)	286.047	117.151	239.752	128.682	320.239	378.341	230.652	295.687	387.419	364.191	359.158	363.695	251.993	254.113	328.551	144.215	118.295	128.068	160.733	174.344	1.53991
2-acyl LPC(18:2)	22.9958	10.0439	16.6191	8.71098	19.7895	45.1303	25.1927	32.7207	40.6135	38.4123	29.1498	36.1292	20.3621	19.6189	30.6006	12.934	10.2899	13.5536	16.7381	16.8452	1.55521
2-acyl LPC(18:3)	3.09625	1.68217	2.52201	1.55123	3.26728	9.05321	4.12447	5.20439	7.7916	6.8496	4.00414	4.2733	3.10885	2.60473	3.81821	2.24224	1.67942	3.21353	3.91829	4.085	1.36382
2-acyl LPC(18:4)	0.0287881	0.0144434	0.0175978	0.0175958	0.0251959	0.0720712	0.0515242	0.0496723	0.0972972	0.0740577	0.0624596	0.0462728	0.0249792	0.0409358	0.0538515	0.0280506	0.0259472	0.0439662	0.0523586	0.0495364	1.02291
2-acyl LPC(19:1)	1.22255	0.410491	1.22942	0.703577	1.40188	5.39361	2.7105	3.87689	4.06794	4.07689	1.16702	1.24918	1.14617	1.27128	1.25147	1.96259	1.75662	1.50967	1.79645	2.89136	1.24572
2-acyl LPC(19:2)	0.170224	0.067803	0.221637	0.0350796	0.53598	2.91503	2.07184	2.46305	2.85582	3.1667	0.646581	0.609661	0.15837	0.323135	0.536469	0.885481	0.830266	0.934853	1.0805	1.24714	1.3389
2-acyl LPC(20:1)	2.40475	1.3777	2.68917	1.54899	3.02913	2.96707	2.69023	3.09347	2.70037	3.11744	3.18936	2.86641	2.48998	2.52684	3.09252	1.75026	1.46023	1.56312	1.58255	2.23611	1.50212
2-acyl LPC(20:2)	4.2249	1.86746	3.49837	2.17829	4.54139	4.1864	2.95535	3.84613	3.69006	3.83362	4.04093	4.73967	3.39885	3.47575	4.45849	1.32845	0.680889	1.08137	1.77157	2.069	1.61598
2-acyl LPC(20:3)	10.9096	6.66721	7.81003	5.11312	9.90084	7.91859	4.47317	5.24185	6.87659	7.1694	12.8055	13.3455	10.47	10.409	11.8528	4.02838	3.88372	4.89348	5.91207	6.13998	0.862702
2-acyl LPC(20:4)	79.3276	44.5781	60.0819	35.8025	71.7303	25.9211	12.4931	15.2219	20.7121	20.8485	91.5809	121.594	68.1433	61.8991	94.9627	14.345	13.1502	18.7918	22.8536	20.8468	0.842463
2-acyl LPC(20:5)	18.1394	14.8423	11.9692	7.29506	13.6563	5.05398	2.32152	3.17084	3.77874	3.66665	25.7253	33.3644	18.9696	12.9151	18.3373	3.3133	3.14431	4.37369	5.26968	5.60811	0.779701
2-acyl LPC(21:3)	0.785209	0.380177	0.653856	0.450822	0.641708	0.480366	0.144817	0.193645	0.349501	0.288007	0.846217	0.824199	0.632071	0.621951	0.756814	0.0756729	0.0992845	0.152287	0.0857471	0.141003	1.10395
2-acyl LPC(21:5)	0.0217798	0.00958121	0.0196177	0.00278608	0.0249621	0.0197256		0.0269742	0.00874537	0.0168293	0.0330323	0.0285861	0.0282605	0.0254249	0.0346293		0.00712376		0.0190955	0.00799741	0.494306
2-acyl LPC(22:3)	6.84614	2.48302	6.56803	2.79088	4.50073	0.494456	0.5287	0.799684	0.927921	0.614174	3.38175	4.52343	4.07737	3.85719	4.7233	0.538877	0.430176	0.688798	0.715043	0.574588	0.903975
2-acyl LPC(22:4)	4.59427	2.51204	4.63025	2.70762	6.50513	3.4592	2.82782	2.63524	3.79858	3.83587	5.18752	6.4294	3.92482	3.87097	5.15991	3.09477	1.58531	2.15627	2.7088	3.02923	0.857243
2-acyl LPC(22:5)	14.1116	7.54851	12.708	8.44671	18.3003	4.33006	2.5275	2.73813	4.28576	4.3733	19.151	26.7333	13.9274	13.7974	16.3171	2.53128	2.21498	2.80451	3.27007	3.11527	0.864436
2-acyl LPC(22:6)	28.1622	13.2686	25.6145	15.8288	28.5734	10.7696	5.49585	6.73279	9.65054	9.80427	37.0326	38.2227	26.0462	25.1376	32.0169	6.19139	5.09126	7.71127	8.9131	8.2794	0.881799
2-acyl LPC(23:3)	0.229749	0.119272	0.173736	0.0616393	0.124242				0.0450345		0.193535	0.150007	0.118259	0.138364	0.19977			0.0537927			0.278229
2-acyl LPC(24:3)	0.787207	0.522112	0.949836	0.470684	0.826481	0.131561	0.136366	0.129392	0.116429	0.161263	0.709602	0.936237	0.77979	0.647807	0.827749	0.20301	0.178961	0.178191	0.224011	0.179648	0.911906
2-acyl LPC(24:4)	0.217808	0.15892	0.315538	0.0886005	0.299909	0.0267492	0.0361716		0.0557336	0.0391111	0.300068	0.508727	0.195395	0.209827	0.326848	0.0623141	0.0753579	0.0339776	0.0713497	0.0943809	0.711895
2-acyl LPC(24:5)	1.00009	0.617499	1.1133	0.500736	1.39742	0.0969794	0.0693946	0.059266	0.147861	0.152685	1.02282	1.3391	1.00075	0.927131	1.16008	0.111483	0.137578	0.132628	0.170234	0.210435	0.900653
2-acyl LPC(24:6)	0.777707	0.607543	0.735411	0.432253	1.0006	0.0869933	0.0592125	0.0768167	0.0868056	0.111754	1.03831	1.2813	0.934241	0.619576	0.804664	0.062982	0.0542123	0.0888721	0.0648408	0.094913	0.914387
2-acyl LPE(14:1)		0.00873181				0.172769	0.117159	0.102212	0.0692279	0.0747865						0.0383073	0.0339371	0.0238982	0.026	0.0119057	1.16576
2-acyl LPE(15:0)	0.155365	0.11994	0.117483	0.118409	0.268212	12.5485	8.52269	9.08104	8.78883	8.9498	0.245554	0.145177	0.265704	0.269593	0.183428	5.99252	5.45218	4.67321	4.52897	4.60575	1.088
2-acyl LPE(15:1)					0.036637	3.2073	4.71261	3.20125	4.95921	2.66294	0.0177275	0.101772	0.0210933		0.0225137	0.791634	1.04184	0.569476	0.85524	1.09108	1.23973
2-acyl LPE(16:1)	8.06107	3.64579	7.92315	5.698	8.9114	548.389	313.479	369.914	425.697	399.103	8.52286	7.08954	7.34767	7.33414	8.80946	145.285	122.461	125.856	130.709	137.566	1.31902
2-acyl LPE(16:2)		0.00985839	0.0165359	0.0217051		3.08459	1.70343	2.12445	2.58328	2.37577	0.0220832		0.0210201			0.993487	0.783572	0.859331	0.908927	1.04933	1.04599
2-acyl LPE(17:1)	1.29087	0.864147	1.521	0.873538	1.52954	167.224	93.2919	114.469	116.497	114.88	1.73829	1.54639	1.36447	1.57341	1.45858	51.6797	44.5257	39.747	40.9758	51.3358	1.23946
2-acyl LPE(17:2)	0.0376933				0.0466758	4.41996	2.34262	2.77352	5.20244	2.94593				0.0192641		1.07156	1.46456	1.15995	1.11898	1.27643	1.03467
2-acyl LPE(18:1)	65.8624	44.6571	71.6893	42.7899	81.4332	264.171	185.326	223.544	211.29	207.483	75.68	68.5803	71.2763	67.5647	69.779	97.1369	92.4108	87.6742	91.6979	105.043	1.46363
2-acyl LPE(18:2)	7.09553	6.11146	7.53812	4.96824	7.39977	64.2124	43.5258	53.8706	58.2881	53.7236	7.62727	7.26513	7.38711	7.07259	6.86202	21.1173	16.5286	19.8097	21.5694	22.5898	1.37048
2-acyl LPE(18:3)	1.46061	1.09419	1.25696	0.184266	1.43346	28.3014	10.8591	17.6554	17.2351	22.2947	1.15795	1.21405	0.817864	1.2154	0.93432	7.63528	4.17026	8.54292	6.76323	6.12864	1.26101
2-acyl LPE(19:2)	0.309339	0.30094	0.350494	0.125107	0.388378	5.24691	3.61247	4.11009	4.20638	3.64194	0.271748	0.192013	0.346019	0.433396	0.299755	1.75196	1.91726	1.48345	1.30373	1.93242	1.26861
2-acyl LPE(20:2)	5.52217	3.04499	5.9439	3.11784	7.94488	4.83521	4.67776	5.50722	5.45537	5.61112	7.86161	3.85532	7.05003	7.4153	6.01621	4.26468	4.35583	3.9713	3.81097	2.96935	0.853739
2-acyl LPE(20:3)	16.5945	15.2656	16.512	10.9732	18.4894	28.5653	18.4748	22.0356	24.1757	25.1045	16.8637	14.5437	19.0555	19.2902	17.0243	15.9638	15.7101	21.4234	20.2125	20.2197	0.996668
2-acyl LPE(20:4)	131.336	202.376	124.422	81.2483	135.817	212.669	111.835	136.875	173.014	181.788	132.553	135.284	127.843	113.866	129.973	110.551	104.218	139.986	153.607	151.772	0.74937
2-acyl LPE(20:5)	14.6174	25.8076	10.4255	7.22863	12.1171	28.181	13.0228	17.0135	21.2875	21.0336	18.1102	14.9467	12.4687	11.0005	13.1396	13.8848	12.5423	17.001	17.8892	18.1965	0.67084
2-acyl LPE(21:3)	2.36367	1.7163	2.57012	1.5999	3.02066	2.15709	2.00845	2.35818	2.00861	2.1386	2.4308	2.17724	2.33399	2.66101	2.50819	1.77814	1.3154	1.7271	1.65348	1.57336	1.20407
2-acyl LPE(22:2)	0.233832	0.204254	0.276445	0.13364	0.242877	0.124369	0.16809	0.15349	0.106576	0.154143	0.179197	0.170675	0.202455	0.162973	0.207295	0.127013	0.117222	0.100434	0.108029	0.172951	0.838677
2-acyl LPE(22:4)	13.9785	12.9114	18.5869	11.3647	23.9806	23.7056	17.7837	20.4302	22.3523	23.537	13.591	15.8168	15.334	14.2169	14.2269	14.9319	16.4216	18.6877	17.3267	18.0451	0.961485
2-acyl LPE(22:5)	43.0188	39.2816	47.3356	31.9147	48.7108	48.3174	33.9341	38.3576	42.0717	44.3256	49.7306	46.7646	47.6455	41.5751	42.6212	34.4976	31.7312	36.4234	37.0858	36.1488	1.05324
2-acyl LPE(22:6)	65.289	62.7817	77.3152	48.365	78.265	155.992	94.6033	114.572	124.746	124.42	80.9729	65.6875	70.9829	63.7825	61.5281	78.4481	72.2005	81.1024	84.9291	89.423	1.26216
2-acyl LPE(24:3)	0.480747	2.10617	0.884087	0.430605	0.621018	0.532793	0.711952	0.633681	0.454538	0.380736	0.614085	0.509024	0.577887	0.684978	0.657455	0.677729	0.607132	0.612654	0.929414	0.861266	0.394397
2-acyl LPE(24:4)	1.52099	1.62066	1.16971	0.729808	1.92589	1.07732	1.19796	1.18208	1.16746	0.95556	1.27799	1.02493	1.31342	1.43366	1.4741	2.20518	3.41924	1.90325	1.88708	2.1187	1.68013
2-acyl LPE(24:5)	0.966655	1.51513	1.60403	0.732262	1.65663	0.839815	0.714637	0.671935	0.511908	0.616578	1.36347	1.11709	1.16099	1.16841	1.54669	0.633293	1.00298	0.743232	1.08798	0.703105	0.745526
2-acyl LPE(24:6)	1.33738	1.58554	1.35382	0.759604	1.82422	1.03016	1.16622	1.44167	1.71497	0.974163	1.50635	1.34632	1.3234	1.54913	1.85678	1.00061	1.64481	0.810276	0.823439	0.954417	0.72767
BMP(30:0)		0.161318		0.161226		2.17331	3.49325	2.84572	3.0327	2.07391			0.337596	0.230289		3.26695	1.63272	3.26187	3.92248	4.25637	0.744076
BMP(30:1)						6.12012	4.31988	5.92551	6.10141	4.48861		0.112804		0.126812	0.184274	3.54264	2.49032	3.68613	4.2256	4.27301	0.644486
BMP(31:0)	0.156456		0.423238		0.296166	9.21286	7.27765	7.05908	6.52609	7.59875	0.165175	0.112904	0.208264		0.440779	7.90736	5.20135	9.04769	9.91556	11.9612	0.893598
BMP(31:1)	0.208458		0.608105	0.155891		23.4899	21.9714	18.9263	21.5856	16.2452	0.362969				0.583767	17.3772	13.5883	14.6868	13.4399	23.2755	0.654151
BMP(31:2)						3.68224	3.79016	2.7741	2.92033	1.7379	0.258014	0.443468				3.11221	2.0305	1.18423	1.19858	3.24472	0.497664
BMP(32:0)	2.35055	1.93198	2.05615	0.968634	1.39605	17.6429	15.9774	16.6384	18.5771	16.9579	2.80986	3.01228	2.07166	2.27467	2.23747	23.0468	21.591	32.2216	31.481	39.2242	1.34422
BMP(32:1)	6.21179	7.3625	5.82627	2.98363	5.90766	81.7593	77.0813	72.4473	73.945	64.3531	7.89138	8.04528	7.74471	8.42719	6.38754	80.5078	69.2252	87.9899	89.1648	127.579	1.09094
BMP(32:2)	3.55428	1.71525	2.79939	0.934788	1.79885	88.7558	78.3099	82.2219	70.4341	62.0655	2.4274	2.62618	2.08723	2.9407	2.99456	64.382	51.4914	52.3701	53.3686	90.6483	0.933659
BMP(33:0)	0.180798	0.161286	0.334081	0.28186		7.3	6.64587	4.91917	5.92087	5.99358	0.237098	0.138984	0.157744	0.415433	0.326826	9.40171	9.72463	14.0567	12.438	17.6168	1.39356
BMP(33:1)	1.57466	2.94945	1.10803	0.636407	1.38592	49.5697	48.3938	46.2756	47.4474	44.728	1.75851	1.45206	1.8315	2.34409	2.32434	60.4494	52.1736	60.9382	62.6449	83.6267	1.16816
BMP(33:2)	0.960405	0.855681	0.377579	0.318485	0.638808	50.0749	44.7607	43.8612	40.172	35.332	0.797527	0.764423	0.717063	0.746572	0.790704	45.5146	36.9305	37.1569	35.3125	63.3267	0.97673
BMP(34:0)	2.27359	1.80538	2.28427	1.94615	1.36742	5.3795	6.44732	5.34106	4.84457	4.96429	2.4445	1.72139	3.57238	1.25013	1.78054	11.551	10.3435	14.0095	14.4071	17.7683	1.65884
BMP(34:1)	65.3373	190.008	44.4801	25.2166	44.8486	71.4455	82.0393	71.9095	78.4495	77.1885	59.0865	52.9823	52.6868	58.5913	55.8011	133.045	123.501	155.368	156.298	205.167	1.40876
BMP(34:2)	46.9613	41.141	56.4146	32.5052	55.0926	153.316	158.131	143.424	141.876	124.011	59.2206	55.2841	52.0432	54.2595	61.0534	213.419	188.321	189.239	202.608	302.776	1.32755
BMP(34:3)	8.22649	7.29827	8.59655	5.98089	8.18733	20.6725	21.5398	19.6418	20.9294	17.5502	6.7573	8.37309	9.48091	10.1046	9.86188	16.9305	15.5267	15.3016	16.5711	22.8664	0.916306
BMP(35:0)			0.245118	0.160079		0.188699	0.632029	0.727111	0.374118	0.767131	0.114708	0.301597	0.160079		0.411939	1.1337	2.05459	2.0134	2.41194	1.76234	1.57504
BMP(35:1)	0.946211	1.52096	2.29417	0.665672	1.74447	15.559	16.7762	14.4732	14.1293	14.0565	4.6459	4.17068	3.13739	3.38146	3.96977	34.3619	32.4839	33.3999	34.6962	49.4912	1.59885
BMP(35:2)	10.7514	10.3129	10.8082	6.35398	11.1497	38.131	38.2406	33.8829	32.1983	28.5357	12.5352	11.8124	11.2921	13.1073	11.1235	64.7567	61.1252	53.8368	58.3903	93.588	1.48855
BMP(35:3)	7.14736	3.75011	8.74469	4.18294	9.77276	6.2793	5.49672	4.94959	5.52139	3.02157	11.1739	12.0014	10.5369	11.3129	11.7009	7.58714	5.07535	5.50578	5.16366	9.59906	0.630015
BMP(36:0)		0.244407		0.292889	0.193315	0.650445	0.531696	0.949384	0.225659	0.341103	0.57952	0.131946	0.172414	0.1873		1.21437	2.02672	1.97995	1.84444	1.67071	1.62756
BMP(36:1)	20.1099	18.3281	38.0469	16.0869	39.0889	13.4765	16.1723	13.9616	13.5809	11.9054	40.8198	37.2261	34.8623	44.4533	37.5552	34.3738	35.0777	38.5855	40.1996	49.8601	1.63398
BMP(36:2)	234.279	196.146	263.613	141.088	244.632	63.7463	78.0189	73.0517	67.682	65.2807	302.487	284.097	265.395	286.77	288.1	175.247	171.515	161.703	175.189	230.74	1.16589
BMP(36:3)	34.1048	30.6969	38.1394	25.2498	35.9337	17.7016	17.9906	15.5668	13.8092	14.3832	35.8669	39.6968	38.5684	41.2369	40.5272	28.8831	27.0892	26.4942	27.7595	40.6893	1.23947
BMP(36:4)	10.0856	8.58971	8.64938	5.53526	8.96552	5.53707	5.5933	4.73123	4.70838	4.98738	6.88852	9.30066	8.46085	9.70854	9.71985	11.5271	10.1811	11.0678	11.3017	15.0347	1.93434
BMP(36:5)	3.68018	2.20804	3.57023	1.47512	1.75775	4.83593	3.48132	3.31031	3.9435	2.77668	2.58932	3.30544	3.53217	3.24924	2.59418	7.23747	6.4334	5.63732	5.84494	8.02268	1.62579
BMP(37:2)	4.81376	2.07187	3.90835	2.26873	3.12783	5.21298	6.72514	3.73212	3.72987	3.50453	5.21207	4.0315	4.71386	3.65615	3.38463	11.4001	10.3842	8.67931	10.7538	14.9601	1.76408
BMP(37:3)	1.97435	1.5608	3.37816	1.74043	2.61673	2.16885	2.08166	3.08434	2.65633	2.29938	3.09415	4.74658	3.44029	3.80642	3.01472	5.66761	6.37947	5.36756	3.34741	9.40445	1.63943
BMP(37:4)	2.59956	3.38051	3.70796	1.44686	2.8237	1.34793	1.65962	2.02893	1.39056	1.7379	2.00349	3.82138	2.31774	3.78198	2.94023	4.68899	4.78943	4.52492	3.51944	8.23269	1.75523
BMP(37:5)	0.88168	3.63678	1.7244	0.845779	1.35273	1.5042	0.401145	1.62363	1.20207	1.06699	1.46982	0.994756	1.42781	1.67416	1.41018	2.19207	3.14046	1.91704	2.87843	4.6995	1.44533
BMP(38:2)	5.98757	7.70948	6.32631	3.57173	6.10494	1.02963	1.55765	1.57895	1.20896	1.46233	6.92483	6.22474	7.25982	5.89909	5.9047	5.67967	5.43125	4.93237	6.12195	8.3959	1.56774
BMP(38:3)	16.5006	14.6658	26.9648	13.4595	25.9251	1.01795	1.91168	1.13815	1.23575	1.90639	19.8009	22.1834	26.6059	28.2493	24.4098	6.45377	5.89144	5.95391	6.87841	7.85845	0.901574
BMP(38:4)	30.5532	27.9768	55.9455	27.2224	41.8413	3.73824	6.10182	5.7267	4.61384	4.37301	35.9044	41.7392	43.5032	49.2262	46.2472	15.8255	15.6902	14.05	15.6586	18.7377	0.917017
BMP(38:5)	27.3382	23.2527	37.9266	21.8595	27.6817	5.21966	6.13846	3.92443	4.60524	4.91863	30.4286	37.723	31.1109	35.7565	29.7961	16.2291	16.0755	17.0462	17.5805	20.9725	1.0655
BMP(38:6)	34.2518	32.0695	34.9341	19.941	34.8972	8.27016	8.48679	8.14218	8.06279	8.00187	38.8718	36.8196	34.0291	34.1464	32.3207	20.3974	19.34	19.6996	21.7793	27.3845	1.10918
BMP(38:7)	19.8434	18.9724	23.0504	13.5338	25.8372	10.4995	10.843	10.1176	8.14024	8.72292	22.8204	22.1195	20.5798	21.9436	19.5283	16.0466	14.768	14.9268	14.9768	22.3322	1.09919
BMP(38:8)		0.146232	1.22963		1.14384						0.896114	1.68995	0.849823	0.921787	1.19076	0.165937					0.219074
BMP(39:4)	9.84877	5.96372	15.5179	6.54179	17.6128	0.278344	0.363322	0.519939	0.144324	0.149284	8.69677	11.5817	15.6526	10.7388	16.7471	2.48752	1.36177	1.82994	2.08238	2.18232	0.852254
BMP(39:5)	4.31517	3.62074	5.941	2.56408	5.55553	0.972895	0.579369	0.703894	0.463064	0.147579	4.1016	4.12703	2.35636	5.30316	5.76548	2.21915	1.51993	2.29707	1.8574	3.33438	0.929347
BMP(39:6)	2.91959	4.58197	3.14057	1.77038	3.92768	1.27893	1.96925	1.15251	0.859952	1.12353	4.15142	3.99956	3.41635	3.19739	2.71571	5.55458	4.99862	4.87874	4.65913	7.66715	1.94614
BMP(39:7)	3.6762	4.03159	4.75296	2.34083	4.22464	2.09086	1.1927	1.17817	1.75318	1.2568	4.36124	4.17758	3.32552	3.65587	4.02051	8.66993	6.46173	2.83327	4.06192	6.63428	1.7312
BMP(40:4)	7.90218	7.96499	12.5341	3.76904	8.28817	0.42975	1.01373	0.321535	0.180454	0.130048	5.25098	5.4391	7.51705	8.70666	9.07489	1.37199	1.00981	1.00019	1.70879	0.81377	0.8786
BMP(40:5)	18.8122	18.0579	41.6376	11.1912	24.1928	1.07206	0.430271	0.383981	0.665342	1.12606	21.7723	22.0762	24.5154	27.8014	20.3634	4.25306	5.30985	4.85515	5.70183	7.41267	0.85373
BMP(40:6)	84.3932	60.7833	100.992	53.9319	90.4625	4.19307	4.65357	4.8679	4.48785	5.0714	95.7688	95.4321	85.2464	93.6137	87.7817	19.4527	19.7996	18.3246	19.7815	23.6097	0.92678
BMP(40:7)	229.911	186.841	223.998	123.918	257.047	7.90611	9.09232	8.40067	6.93567	8.20384	260.005	233.809	197.784	218.814	222.448	27.9609	29.2473	25.0205	27.0901	34.5788	0.938599
BMP(40:8)	14.2564	10.589	15.4752	11.2119	15.1762	0.158014		0.289246	0.305363	0.391832	14.2275	13.4654	13.3163	12.7214	12.9227	1.21919	0.904799	0.850554	1.68925	1.56784	0.904666
BMP(42:10)	8.48009	9.68253	7.81045	5.95208	8.78103		0.172203	0.210902		0.267457	6.38886	8.60092	8.13318	8.24346	8.59543	0.282716	0.245095	0.257038	0.472603	0.352573	0.853835
BMP(42:6)	1.30156	1.33659	3.80147	0.646951	2.9088	0.291675	0.286182	0.463807	0.192195		0.938258	1.39693	1.89885	2.78393	3.99622	0.491445		0.160941		0.493679	0.576068
BMP(42:7)	5.39222	6.90725	7.47701	4.66396	7.40866		0.248323			0.219637	5.40994	4.58643	1.71176	5.11092	4.57804		0.380012	0.243999		0.696734	0.596002
BMP(42:8)	11.8136	8.91814	12.6719	5.87899	11.3881			0.22132			7.41516	10.8975	9.19543	10.633	10.5976	0.505584	0.406061	0.860261	0.132588	0.808941	0.733569
BMP(42:9)	10.4013	9.21157	15.787	9.73974	16.2158		0.129092	0.117001	0.115935	0.110777	12.0916	15.4424	14.6737	12.6246	13.5856	0.285797	0.605868	0.430344	0.116602	0.866564	0.888242
BMP(43:9)	1.78239	3.39177	2.60035	0.969583	4.4113			0.155712			2.407	1.5553	2.38921	2.21857	2.4923			0.187907			0.302692
BMP(44:10)	6.86698	6.04996	7.96184	5.13269	8.32557						5.84272	8.67772	6.36944	6.47543	6.43986					0.136979	0.409137
BMP(44:11)	30.219	22.8586	30.44	18.28	33.7509						30.693	32.4475	27.7288	29.0908	27.7393		0.230696	0.185859	0.196017	0.42558	0.722098
BMP(44:12)	56.0516	35.9162	47.9079	27.609	66.0403	0.277405					58.3094	48.5849	43.4577	46.2609	43.9352	0.180459	0.912465	0.269075	0.287372	1.11616	0.742481
BMP(44:9)	0.673747		2.07749	1.77758	1.41549						1.7568	2.01445	0.89439	1.51161	2.13226			0.120277		0.143188	0.45878
CE(14:0)	33.5011	59.9198	32.7142	16.9116	43.2584	122.467	147.528	141.743	114.336	107.962	21.5959	38.4673	37.3228	31.7047	40.7881	74.0232	76.9632	57.8963	60.8611	71.9876	1.23491
CE(14:1)	10.1448	9.17709	9.32746	7.10421	12.3332	26.7974	33.2047	16.0648	24.9933	30.9809	7.05652	6.94257	15.8659	8.12208	8.52272	18.2196	25.2191		12.8107	15.2303	0.913986
CE(15:0)	14.566	27.0508	15.6757	13.2693	20.7762	627.129	590.871	659.125	543.878	585.541	12.2495	18.4316	26.2261	18.318	20.4776	412.69	349.289	333.863	253.828	405.277	1.05328
CE(15:1)	8.05363	11.93	11.7051	6.81793	9.75548	122.962	119.328	141.796	81.6232	123.298	6.78508	7.66375	18.66	9.42743	8.60249	97.9331	98.1095	54.548	58.4862	93.2328	0.963547
CE(16:0)	348.999	472.061	311.653	137.012	742.401	2643.36	2495.83	2702.74	2315.91	2329.66	231.981	291.29	285.438	455.496	419.307	1715.28	1494.3	1756.39	1388.25	1985.58	1.01622
CE(16:1)	307.393	585.201	443.014	203.308	364.67	5853.85	5814.56	6256.33	5082.43	5416.09	236.917	338.825	401.372	302.801	344.704	5241.73	4957.67	3684.61	3415.83	3991.18	0.960564
CE(16:2)	55.3071	101.377	71.642	31.3607	72.103	54.9779	43.9168	62.0093	59.1014	58.4277	46.3799	74.4698	79.0229	62.191	72.8982	100.317	84.9056	99.6389	81.0504	111.839	1.56923
CE(16:3)	16.1694	24.9178	18.3678	9.5999	23.5922					2.80264	15.7223	22.3541	22.5049	20.4141	19.032				2.42074		0.354158
CE(17:0)	23.8831	36.1874	25.5209	14.5175	39.266	411.701	400.53	446.842	367.804	402.668	18.0269	27.4804	31.7997	30.4919	31.3824	292.397	262.248	287.082	237.009	348.287	0.983961
CE(17:2)	6.34727	12.1304	11.9246	6.76729	14.9667	72.0937	59.9737	63.7007	43.6175	68.8396	7.06903	12.447	13.4012	12.5273	14.0193	86.1803	96.1964	62.7261	71.2804	82.4223	1.14834
CE(18:0)	259.352	401.436	353.082	142.236	540.794	532.942	495.672	567.36	415.59	544.416	250.333	313.557	265.423	405.641	336.396	377.136	379.084	415.014	329.182	530.239	0.805073
CE(18:1)	1360.32	2984.26	2488.51	958.568	1735.74	7496.04	7587.09	8054.69	7059.03	7716.24	1187.86	1794.43	1508.71	1434.5	1564.63	6205.39	5625.37	6198.09	5005	7275.77	0.950346
CE(18:2)	322.339	539.391	558.954	241.719	367.635	1965.09	1872.34	1866.16	1727.48	1889.85	312.534	424.757	464.617	377.268	376.199	1795.61	1665.81	1845.13	1561.99	2292.55	0.976127
CE(18:3)	43.7618	74.0108	77.6147	31.9024	45.723	308.244	277.376	315.03	272.533	335.736	48.7817	56.6994	66.7004	49.3522	54.287	305.234	312.718	261.09	264.489	274.143	0.968309
CE(19:0)	10.4196	12.2231	9.31948	5.58694	12.8165	43.3687	43.195	42.0395	34.4721	40.5009	6.45023	9.62171	11.4169	11.0471	10.1268	23.193	22.3821	25.1095	21.1676	36.9958	1.07114
CE(19:1)	44.8534	84.3269	74.0727	36.167	63.6458	292.775	307.331	317.748	235.544	255.977	42.6213	60.3846	64.8605	53.4156	55.3771	225.552	192.053	202.254	166.171	261.882	0.965507
CE(19:2)	42.1293	54.2892	52.4241	31.3671	56.172	177.452	163.609	170.509	140.401	160.358	35.0217	54.582	52.6347	49.6218	43.7877	137.618	124.981	112.443	101.237	135.414	0.984214
CE(19:3)	22.9912	32.4044	27.2042	15.3173	25.7009	314.861	329.39	295.517	258.698	289.832	18.3083	23.8062	25.2455	23.104	22.538	262.563	255.461	206.425	160.51	215.556	0.963761
CE(20:0)	33.1939	53.8368	35.1764	17.7506	66.9804	76.5986	97.2443	103.307	87.2266	96.5514	29.7225	50.9731	41.4124	39.4925	44.0879	51.0363	42.46	56.7328	42.4626	78.9804	1.22541
CE(20:1)	132.15	275.956	216.31	92.3383	190.437	328.005	359.897	379.202	314.801	343.609	107.47	179.871	163.944	132.341	152.29	221.459	191.666	236.862	196.233	302.947	1.12006
CE(20:2)	193.027	323.421	279.493	128.846	266.479	212.286	220.423	226.897	211.322	238.156	136.273	222.97	226.819	200.381	217.783	184.783	168.805	193.412	164.179	246.195	0.600196
CE(20:3)	510.164	822.748	696.865	311.672	506.706	860.731	847.511	828.892	780.339	933.176	372.076	479.045	498.013	520.262	465.242	1073.57	1091.59	1139.71	853.16	1132.49	1.16842
CE(20:4)	1314.8	2023.2	1717.34	822.106	1293.62	2933.63	2739.51	2776.21	2343.5	2961.45	995.549	1143.66	1253.68	1343.89	1063.17	4463.11	5012.19	4123.94	3704.67	3932.9	1.40683
CE(20:5)	281.109	341.059	229.347	139.977	233.563	325.47	342.064	334.256	305.005	425.49	265.061	248.862	286.894	296.417	204.611	688.074	814.402	524.397	535.133	458.523	1.54897
CE(21:0)	4.81066	5.77691	5.06078	3.92638	6.20462	18.4593	22.0316	22.2164	20.2542	18.9162	4.44995	5.73429	9.96063	5.24115	5.34327	9.62369	9.13239	10.4877	8.80846	13.7941	1.29145
CE(21:1)	50.2825	22.9629	14.3751	34.0025	24.7866	43.5093	53.2357	58.6875	39.6837	45.9077	21.6968	14.3708	49.6502	39.2152	23.6934	26.3522	21.0874	23.5576	20.771	35.0955	1.29497
CE(21:2)	40.98	50.5849	43.9001	7.2096	57.4689	18.8084	19.6259	13.543	21.1677	24.8384	31.2562	37.3662	47.1695	33.9628	38.7096	16.3015	17.142	17.5616	19.607	19.6851	0.762566
CE(21:3)	48.1039	104.043	81.3955	36.1211	69.0487	46.1516	31.7085	38.8986	39.7614	39.7275	32.3226	55.0837	48.0151	47.4693	50.0731	35.1637	32.098	44.4211	34.489	48.7777	0.534942
CE(21:4)	14.0651	19.7724	20.7468	10.5818	19.3521	2.07983	3.78013	1.43014	1.52381	2.4519	10.9485	12.5441	13.2919	15.2648	13.4519	5.59242	3.59044	2.97397	5.50325	8.55395	0.876747
CE(21:5)	5.26501	7.66499	4.10005	1.6387	4.12114	2.49497					3.6161	3.69659	2.9613	4.4453	3.23028		4.34629	8.42774	1.26235		0.260172
CE(22:0)	35.05	56.0292	29.9321	12.9405	47.885	62.4318	72.6229	70.5642	73.5424	83.8442	26.1626	48.2647	38.6095	29.717	37.891	39.2417	29.6257	44.3108	34.2813	56.1066	1.32792
CE(22:1)	96.4159	266.597	134.831	52.2728	145.188	152.392	206.658	206.518	180.28	210.221	69.3453	145.135	110.082	86.2442	104.791	97.3318	78.8738	115.648	87.3833	144.948	1.20964
CE(22:2)	44.8628	120.332	65.9577	28.9294	59.2903	38.9787	51.0509	44.9195	42.1962	52.19	31.8418	62.7058	58.1332	43.9652	50.5884	32.8276	25.8848	37.7902	30.7816	45.0753	0.702347
CE(22:3)	236.325	549.136	392.121	152.043	287.674	106.739	101.418	108.562	93.192	112.501	129.072	270.721	224.168	191.78	238.803	98.9189	89.8141	142.963	107.452	143.228	0.681632
CE(22:4)	198.36	467.512	377.479	148.048	293.164	171.775	159.865	156.066	157.498	189.075	134.635	236.835	189.128	186.125	207.723	204.648	211.298	253.199	199.576	251.958	0.538095
CE(22:5)	859.521	1951.79	1427.71	523.741	908.448	497.196	447.762	500.081	441.828	586.904	636.035	942.315	758.07	782.222	773.269	762.973	846.503	795.109	666.705	753.947	0.653564
CE(22:6)	974.568	1998.78	1427.25	492.111	1024.88	368.289	315.007	348.895	350.433	377.445	870.405	1046.3	804.183	821.076	861.508	507.093	534.082	489.175	503.717	583	0.716468
CE(23:0)	8.20934	8.87436	7.63816	5.66826	8.79501	24.5668	30.0169	29.1243	23.8529	21.9767	6.22686	8.10528	15.8819	6.81509	8.17633	13.7035	10.6263	14.9699	10.3236	18.429	1.27052
CE(23:1)	22.2526	49.5947	24.7092	11.5204	29.3627	46.0698	51.5267	55.6081	43.3036	52.5616	15.5417	30.3837	26.1014	18.3658	20.5583	25.5677	16.7409	28.0924	24.7375	40.537	1.29185
CE(23:2)	12.717	18.1013	12.4138	6.93215	15.3564	5.23418	9.17063	7.81923	7.11901	7.39994	7.63202	11.9908	13.7427	8.46431	10.4243	4.62023	3.89851	4.74571	3.85654	5.73971	1.04443
CE(23:3)	17.1972	32.8937	22.761	9.60381	22.9839	3.12852	4.30423	2.49422	3.6682	6.33979	9.66772	19.8552	17.7064	15.9561	15.5268	3.74202	3.03166	5.64658	5.50925	6.24979	0.825702
CE(23:4)	8.75911	12.0319	13.2647	5.1964	17.102			0.901488			4.8812	8.77661	12.179	6.95501	9.57661			1.01422	0.557933		0.439641
CE(23:5)	11.0744	16.0477	17.4048	9.32118	19.6176					1.19423	11.6991	14.0048	11.6289	11.303	9.51		0.668049		1.99894		0.480751
CE(23:6)	18.7464	18.0857	17.6871	8.42675	24.2164						11.6985	15.8779	12.7259	13.541	13.7732						0.00951781
CE(24:0)	110.93	164.633	67.8611	33.5775	118.514	152.399	175.826	173.398	170.009	217.685	70.1674	108.053	103.688	80.9159	79.9608	98.9678	79.9627	111.774	86.8495	153.006	1.20874
CE(24:1)	445.943	1217.71	486.159	190.057	562.984	530.569	603.371	568.112	578.131	835.753	276.297	649.598	434.901	334.57	435.697	354.732	267.461	487.454	390.212	596.217	0.738018
CE(24:2)	68.7638	183.422	93.4751	36.8935	93.9799	56.9526	75.4067	71.3743	70.1079	96.9516	46.7739	96.218	82.4207	60.3846	71.7477	45.2019	36.1427	56.7483	46.8989	69.4954	0.756737
CE(24:3)	94.8286	281.046	156.813	61.0072	108.055	39.6759	49.6216	47.1556	46.1203	53.1647	55.9123	119.538	103.283	74.408	95.7655	43.7872	33.3047	53.4926	44.7441	61.5074	0.625057
CE(24:4)	52.1575	108.899	78.9343	35.3817	80.449	18.436	25.3075	25.7184	20.9399	29.693	38.1515	66.7884	63.4544	50.8249	59.8586	21.1424	19.2312	27.7125	24.0059	32.8208	0.796239
CE(24:5)	49.0051	91.0228	72.0568	29.6546	76.3345	22.7418	15.6143	26.3358	18.9695	21.1767	39.1741	66.7659	48.756	48.3642	53.1967	24.828	17.3975	31.3356	22.9699	36.062	0.768664
CE(24:6)	79.9725	130.736	100.146	38.5288	99.5272	23.3032	17.8589	15.5973	17.2206	14.5317	66.643	82.6093	65.2614	73.089	66.301	21.4654	28.962	26.6088	24.2772	24.7643	0.844822
CE(25:0)	13.5781	15.5966	11.5793	9.47673	12.4097	32.4757	35.8669	42.1859	34.4019	33.4023	9.45903	12.8193	32.0659	11.8662	11.1293	18.4541	15.6763	18.2855	18.9006	29.3147	1.18622
CE(25:1)	26.9855	46.4048	24.8712	15.1865	30.8599	40.3232	44.1279	46.5824	40.0496	49.2914	19.134	30.0233	34.8726	20.5514	24.4482	26.2498	18.3154	22.6524	24.9398	38.3083	1.32396
CE(25:2)	22.5624	24.5221	17.0053	11.4073	27.9829	9.41915	6.05393	7.35453	7.08048	10.549	16.5502	24.7381	21.9131	19.3566	18.3984	5.58528	4.19014	8.74435	6.10949	9.25751	0.928084
CE(25:3)	6.28808	8.57173	6.60727	5.07906	7.51505	1.64786	1.39315	1.51523	1.82084	2.45119	4.45486	5.84926	7.35039	5.77894	5.50269	1.10689	1.32717	1.22769	1.30235	1.98526	0.984396
CE(25:4)	7.38287	8.21115	7.22413	3.80243	11.4257	0.288801				0.262823	4.8198	6.50707	7.51788	5.4288	6.29181			0.43726	0.195891		0.535742
CE(26:0)	22.557	35.0198	14.6161	10.595	19.5518	50.8347	51.7978	48.8855	46.3863	65.0204	14.7261	23.0912	34.4847	14.5093	16.9377	25.9649	19.8836	29.9059	27.482	43.1625	1.2176
CE(26:1)	65.2596	182.488	67.4011	30.1127	71.3275	113.741	122.198	118.734	111.824	166.886	40.6835	79.8789	84.8426	46.8935	54.5912	69.164	48.1242	89.0143	73.0048	112.945	0.94768
CE(26:2)	22.5953	57.258	25.0696	11.2781	24.8067	27.4218	29.7224	25.3396	25.2723	37.0321	15.4399	27.1393	29.5207	19.153	21.4014	16.9313	13.398	20.0739	15.8201	23.2429	0.936937
CE(26:3)	13.2883	37.7589	17.8096	9.84968	14.2787	14.3775	17.8838	16.3199	14.2442	17.422	8.76259	14.9757	25.6881	10.6356	12.9353	11.5246	10.7469	15.5444	13.5998	19.0679	0.31924
CE(26:4)	22.9595	50.7713	29.3551	13.1522	32.2848	9.41099	10.2907	9.97439	8.12764	10.2498	14.3982	26.2432	29.0859	19.3066	24.6169	6.56922	6.07834	8.54863	9.2653	12.9211	0.792918
CE(26:5)	16.4803	36.6175	23.0192	10.2841	27.7225	4.44849	4.62074	5.56798	5.03614	6.00009	14.1287	26.8366	19.5547	14.2882	18.8272	4.48564	2.28381	5.62315	5.88398	7.00334	0.8369
CE(26:6)	17.9611	34.2842	21.9176	8.66872	22.0727	2.29305	4.40991	3.50913	2.31555	2.8646	14.1087	24.0381	14.8776	13.6377	16.0871	3.77001	2.09227	2.44185	2.37247	3.57291	0.868939
CL(62:3)						40.8643	67.1798	56.2257	63.2965	24.3953						11.9139	18.5431	18.3545	14.512	22.6685	1.21579
CL(63:3)						115.67	111.266	108.712	110.43	65.7933						48.4169	48.1357	47.4492	37.3405	69.3276	1.27926
CL(67:4)	1.68094	3.04457	3.33277	0.951694	5.34724	264.657	251.619	243.97	259.578	189.826	2.04096	1.45312	1.03909	10.0832	4.33918	143.275	154.343	156.453	131.981	253.948	0.960749
CL(67:5)			1.8233		0.518332	80.3828	77.2334	77.4074	74.4418	52.655			0.285136			33.5263	34.5443	46.7899	35.095	60.0413	0.762648
CL(68:4)	23.503	33.7724	57.0145	23.9902	65.344	172.564	183.274	179.949	207.664	166.193	34.8785	22.9845	29.1721	36.5558	36.8203	121.569	142.25	167.2	146.809	206.393	0.928766
CL(68:5)	17.728	13.8802	37.7613	12.693	24.8975	96.1218	92.9201	98.7129	111.604	77.0652	13.0583	14.5216	17.4397	17.1972	18.3597	57.6091	73.6548	84.3134	77.3189	110.372	0.916187
CL(68:6)	1.14145	2.91997	7.6613	2.78827	4.29927	36.0681	29.1316	27.8813	43.2829	30.0959	0.543932	1.54986	1.54358	2.31495	2.16466	14.7695	21.1287	29.5506	23.3716	35.6221	0.921716
CL(68:7)			0.561414	0.219977	0.456981	42.8291	31.9348	37.8256	33.1759	23.6433		0.142702		0.39588		17.41	24.4298	26.9411	18.8629	31.0526	0.692104
CL(69:4)	4.67114	7.46389	9.9291	4.60132	15.6486	40.1799	48.1734	44.294	45.5773	30.1876	3.94691	6.15591	6.73952	11.0995	7.09449	36.1267	36.1399	36.4846	23.6485	67.6939	0.880778
CL(69:5)	2.60622	5.26601	9.09626	2.54152	10.295	17.3171	26.9473	27.3112	24.2582	20.2858	4.29368	3.00457	4.93264	5.48877	4.26343	19.4897	20.9263	25.6828	16.0663	37.6038	0.912625
CL(69:6)	0.767654	0.986788	1.67033	0.524961	2.00675	14.7588	14.051	15.8273	12.4575	10.965	0.194155		0.26498	1.2582	1.10469	11.4292	7.68027	13.9122	7.86697	18.9566	0.853345
CL(69:7)		0.340309	0.190119	0.795301		12.7595	10.8337	7.91214	9.56004	9.76043		0.348213			0.388333	12.2199	7.73234	11.2333	8.78166	15.1647	0.741988
CL(70:4)	39.8407	31.3724	82.4124	30.0183	73.1754	8.66695	7.01652	17.2038	15.4882	19.4678	50.3074	48.8095	73.8462	68.0019	57.4743	15.4213	19.4416	29.4142	20.4748	34.4158	0.795395
CL(70:5)	58.9398	70.1079	114.338	44.0247	112.168	18.9432	19.6503	15.1988	26.5888	15.2479	47.6655	43.4911	87.0804	83.779	67.7846	15.0183	22.0705	26.9892	26.8733	48.649	0.776701
CL(70:6)	24.9276	31.1168	60.5762	24.1774	38.5741	20.2803	13.3377	20.3005	26.7857	12.0707	20.0978	15.571	25.6661	32.3399	29.2448	16.8182	28.3158	37.8008	32.9016	43.0426	0.858214
CL(70:7)	4.28309	7.41329	11.5515	6.01928	14.2238	21.8361	19.5741	20.2202	22.615	19.2488	4.35675	6.32857	7.95676	8.30539	6.37918	21.4978	21.4733	24.0826	22.7982	33.6902	1.06469
CL(70:8)	0.797657	2.99518	3.36614	0.654771	2.69472	12.8912	11.7206	4.54004	11.6123	9.86131	0.846529	0.68758	1.33297	1.43286	1.05856	10.7478	5.77699	15.6298	12.9054	13.8396	0.978128
CL(70:9)					0.22813	10.5841	6.72425	6.84163	9.20622	7.36985						4.66199	5.18159	6.43207	5.80241	9.39139	0.453401
CL(71:4)	3.78861	1.72893	6.3539	3.27143	8.28631	1.36275	2.25305	1.75447	1.73518	1.35538	4.57448	5.33337	4.49986	5.51361	4.75887	2.62186	2.60164	3.31669	3.11539	3.62927	0.787572
CL(71:5)	6.31173	6.58431	7.98885	3.7846	8.82777	2.30357	1.88562	2.91129	4.32132	1.85855	3.52992	3.99271	5.31557	9.50281	9.29259	5.14631	5.73715	5.15367	2.64627	4.14169	0.766694
CL(71:6)	2.7631	3.13267	5.98793	2.53677	5.66428	4.96592	4.20032	4.09573	4.1578	3.06599	1.65434	3.10559	5.71826	8.17074	6.53337	4.95955	4.70593	6.2888	7.23763	9.86416	1.06669
CL(71:7)	1.48517	1.27256	2.51615	0.41688	1.96677	3.69506	5.01012	5.41338	4.8446	3.26303	1.34559	0.336463	2.32756	2.23228	1.11418	4.26805	6.08036	3.10462	4.03976	12.144	0.927788
CL(71:8)			0.314	0.386501	0.424529	2.71026	2.85759	2.0127	1.60509	3.38192	0.115544		0.194565	0.27241	0.192019	3.02095	3.93808	4.06603	4.46196	6.78354	1.19351
CL(72:5)	18.2544	41.0644	67.4604	26.3036	64.0087	0.999786	0.549947		2.90806	1.92372	41.5814	39.8463	40.7188	55.9611	49.5762	3.38631	2.65317	5.19729	5.31926	6.65801	0.812865
CL(72:6)	49.789	36.2618	97.3952	44.6256	66.2534	4.18961	3.15758	2.70582	4.47036	6.65916	38.4748	42.9513	68.6745	68.9906	52.5064	7.43963	3.59711	11.9312	8.64454	13.3539	0.870533
CL(72:7)	23.2961	29.0411	43.0777	21.0736	39.2341	4.56701	4.2024	3.55138	4.88726	2.87955	14.1585	21.9836	32.4534	37.2522	32.6068	5.56401	4.75617	14.922	8.00499	9.11059	0.846419
CL(72:8)	11.7524	14.0313	25.7303	14.9981	17.3486	7.30446	4.44526	5.1946	5.86443	3.71099	8.54434	7.4976	13.9169	13.9233	14.3059	8.75177	9.5626	12.8209	7.6524	15.0231	0.864013
CL(72:9)	2.44036	3.31605	7.72066	2.76035	4.59204	5.28991	5.7816	4.43749	7.61027	4.13634	1.6498	1.48411	1.88614	4.27648	3.84282	7.97556	4.98356	9.90602	8.31075	11.9592	1.20375
CL(73:7)	1.20622	3.3832	3.7814	1.73533	2.77352		0.47955	0.225539	0.255488	0.213992	1.00511	1.26137	2.57538	3.97102	2.5038	1.74682	0.789407	1.06901	1.47505	2.47346	0.820588
CL(74:10)	3.68973	4.64522	8.43928	3.55618	6.84964	0.220747	1.07201	0.39666			1.90059	2.59306	2.33036	3.44184	4.12106	0.644932	1.05419	1.09971	1.69131	1.58723	0.627007
CL(74:6)	6.67699	7.4264	8.2351	5.25452	13.3798		0.517917		0.230982		5.76761	9.09243	16.0613	7.34448	14.9005	0.364385	0.354293	0.903221	1.49439	1.52578	0.657709
CL(74:7)	20.0398	19.2376	31.3902	17.6979	26.3564	0.205142	0.366298	0.289133	0.411168		13.6627	14.4193	26.3866	26.8899	15.981	0.79389	0.664507	1.12426	1.44213	2.84151	0.86341
CL(74:8)	16.8896	18.4467	29.91	13.1616	24.3941	1.04822	0.99242		0.867199	0.175527	13.3964	14.2551	11.647	24.2392	18.6415	2.1566	1.42472	2.73897	3.31162	3.11122	0.820792
CL(74:9)	11.7292	14.0118	22.8853	10.3413	9.0494	1.15924	0.485202	0.318579	1.01178	0.340295	8.27478	7.18548	11.5559	13.3955	8.45184	2.06539	1.73896	2.78281	2.94505	2.86452	0.831342
CL(76:10)	5.655	6.30889	7.85293	5.23012	7.79354		0.194648				4.15925	2.38639	6.55527	6.1171	7.16448		0.313481	0.320033	0.256531	0.227519	0.659458
CL(76:11)	1.25342	2.20706	5.70725	2.49974	1.85497				0.259138		1.24586	1.54499	3.22097	2.78794	2.27703				0.144754	0.289995	0.361086
CL(76:8)	0.985878	2.25157	3.32164	1.53186	1.93718						1.63092	0.948337	2.30386	3.64344	2.80698	0.252056		0.142182		0.446842	0.477168
CL(76:9)	5.61312	5.70712	11.4184	2.56271	7.21738				0.331438		3.66167	3.7532	8.33316	9.71173	4.06876				0.249029		0.27955
Cer(d30:0)	0.174626	0.077539	0.177287	0.0781172	0.0839719					0.0706964	0.0718852	0.359157	0.172631	0.141698	0.140538						0.157214
Cer(d31:1)	0.21449		0.266384		0.147508	1.25459	1.51847	1.47038	0.717786	0.961204				0.302164		0.16537	0.334973	0.415932	0.515464	0.760456	1.14405
Cer(d32:0)	2.39266	0.237753	1.60329	2.36403	2.41503	0.998401	0.965583	0.684949	0.686404	0.88118	2.33182	2.32201	2.50789	3.10686	3.06177	0.694165	0.485654	0.785589	1.05574	0.75961	0.797752
Cer(d32:1)	35.5383	12.0115	29.2998	30.7118	38.8879	18.7709	16.4309	15.8123	15.0447	14.5005	33.8189	37.428	40.9097	40.6377	34.9758	13.1017	11.3501	14.1494	14.4511	16.7047	0.884427
Cer(d32:2)	2.86218	0.836998	3.65239	2.252	4.51596	3.20747	3.74468	2.78216	2.97584	2.5094	2.92641	3.3793	4.78198	5.54581	3.89222	2.27002	2.25544	2.91057	2.00833	3.57215	0.467743
Cer(d33:0)	0.706106	0.215488	0.109071	0.467069	0.309108	3.37814	3.03299	2.37738	2.31616	2.11543	0.762902	1.05961	0.734252	0.845123	0.500247	1.24567	1.55787	2.19392	1.71073	2.04122	0.981084
Cer(d33:1)	29.9669	11.6998	23.666	27.2118	31.9219	75.4387	57.9039	62.9006	57.3912	53.2429	29.3866	30.8648	32.1217	34.6274	29.3741	41.9865	43.3812	46.2394	43.7225	57.6094	0.971663
Cer(d33:2)	1.85198	0.524087	1.14468	1.40997	1.61812	5.82829	5.38897	5.2091	5.21552	4.09878	1.607	1.27372	1.73995	1.10902	1.49591	4.76904	4.4181	4.38316	4.05918	5.1776	0.937992
Cer(d34:0)	73.3761	26.095	51.5061	57.6186	67.3148	47.3913	42.6894	40.5911	43.6986	34.3996	70.8758	78.2021	77.8884	83.1285	68.2053	32.948	30.3041	40.1119	38.3362	47.182	0.775038
Cer(d34:1)	930.619	409.393	746.766	809.17	940.384	453.399	419.415	418.933	424.164	406.632	898.825	959.247	1028.31	1090.81	937.417	471.303	463.153	551.552	505.307	590.202	0.81247
Cer(d34:2)	321.586	108.604	243.536	295.07	359.102	107.643	97.7834	99.0939	104.619	104.462	285.461	284.369	319.556	351.851	301.015	105.543	103.739	138.88	141.046	129.964	0.84483
Cer(d34:3)	3.16787	0.932569	2.75709	2.35275	4.48944	3.31368	2.33101	2.63519	2.32048	2.14155	3.46053	3.406	4.37602	4.31169	3.5218	2.40342	1.80713	2.53817	2.38221	3.59459	0.398581
Cer(d35:0)	1.57457	0.423386	0.972432	1.51815	1.25046	3.83313	2.3437	1.72532	2.99073	2.53791	1.75192	1.83756	1.87256	2.01654	1.71373	2.62496	2.43224	3.19852	3.34685	4.48693	0.980836
Cer(d35:1)	25.8735	11.768	24.3609	23.3526	28.7684	72.8333	56.688	53.2889	58.7136	55.4456	27.9408	32.1924	35.677	38.7957	32.6062	61.7371	55.7392	62.0701	57.4316	77.0269	0.976639
Cer(d35:2)	3.69719	0.902029	2.9773	3.67072	4.20494	8.59414	7.61409	6.64965	8.38494	6.97591	3.40463	3.45188	4.87599	5.66387	5.09334	6.35733	5.94397	8.62688	8.09295	10.1163	0.879053
Cer(d35:3)	1.11921	0.568068	0.835167	0.817047	0.858055	1.03495	0.689457	0.526876	1.72138	0.611236	0.818862	0.917962	1.51594	1.07536	1.37177	1.54156	0.795527	0.619614	1.23248	1.4995	0.528688
Cer(d36:0)	11.7367	4.47463	9.64234	8.39967	12.575	3.08563	4.32509	2.86129	4.55006	2.9639	11.0169	12.1166	12.2525	14.036	12.1803	4.7878	3.88034	4.75626	4.91275	6.77909	0.832081
Cer(d36:1)	321.95	165.984	298.042	265.952	372.092	119.7	112.889	100.064	124.44	108.117	289.894	330.973	349.225	391.035	344.442	148.528	135.922	163.495	150.787	195.284	0.867664
Cer(d36:2)	98.4201	29.8022	94.6584	94.4441	128.939	42.4722	39.4458	36.7641	41.223	35.9444	83.5749	95.6801	115.529	129.408	119.981	36.646	35.7632	48.483	45.2771	48.9923	0.805685
Cer(d36:3)	3.06169	0.323413	2.28964	1.82331	3.94499	1.07669	0.97724	0.999426	1.03223	0.683003	3.57798	3.39244	3.86705	4.70142	3.99872	0.874782	0.732106	0.63054	0.669817	1.07489	0.795965
Cer(d37:0)	0.333166	0.141607	0.200351	0.205698	0.737116	0.80014	0.711033	0.302253	0.643716	0.337236	0.291432	0.473036	0.483567	0.57724	0.335511	0.328222	0.199152	0.282054	0.415882	0.834048	0.52561
Cer(d37:1)	8.15173	4.84153	8.51472	6.91919	11.0907	31.708	22.6757	18.529	25.0211	22.2343	7.84935	9.39661	10.6066	11.6637	10.5514	19.9975	18.0439	20.9738	19.57	31.2121	0.867713
Cer(d37:2)	2.18898	0.821949	2.1413	1.92419	3.2818	9.58348	6.91617	5.87002	7.90675	5.83416	2.07794	2.88449	3.48662	4.28224	3.15815	5.13038	4.78829	6.98518	6.46458	9.03238	0.838917
Cer(d38:0)	4.35372	2.13808	3.79668	2.6564	5.13903	1.89181	2.24984	1.38378	2.50897	1.89346	4.02406	5.10003	5.13075	5.46872	4.55523	1.91778	1.58806	2.78375	2.73581	3.65986	0.741611
Cer(d38:1)	111.056	59.0851	122.759	80.1202	173.321	79.1477	60.8038	52.7528	71.7852	64.6308	118.596	143.401	156.708	182.166	148.961	75.3119	70.0576	83.628	76.0691	113.399	0.69965
Cer(d38:2)	55.1175	17.6826	59.5268	54.0428	98.0849	43.4997	34.9841	29.2794	41.7539	38.9253	52.3662	64.8755	83.7765	95.5988	88.4905	36.3938	33.1187	49.3508	46.6939	63.1568	0.580926
Cer(d38:3)	0.927201	0.128256	0.773184	1.00246	1.1791	0.0791694	0.295695			0.0801093	0.704654	0.961624	1.84397	1.65664	0.883887	0.121942	0.11974	0.207719	0.172278	0.42115	0.643018
Cer(d39:0)	0.730912	0.364689	0.617938	0.58281	0.557161	1.55908	0.934089	1.10732	1.70578	1.03532	0.526137	0.430444	0.700176	0.455009	0.522904	0.818855	0.767543	1.27722	1.06251	1.9698	0.749551
Cer(d39:1)	9.55963	5.34689	9.43475	7.41209	13.7072	52.3082	33.0232	31.0618	41.4617	32.8112	9.51666	11.6825	13.4899	14.2599	11.9974	28.6204	27.6639	34.5916	29.8666	49.5478	0.876226
Cer(d39:2)	2.60058	0.880487	3.12675	2.60135	4.53268	13.1815	9.52286	8.72688	11.0555	9.28929	2.78921	3.76463	4.57569	5.36378	4.54099	6.89959	5.58343	7.92529	7.77093	12.3106	0.870705
Cer(d40:0)	7.12004	4.68059	5.71517	4.44695	7.56745	6.8125	6.19636	4.95202	6.70691	6.22877	7.04926	7.67505	8.23941	7.95025	7.4397	4.89993	3.79644	7.90337	6.53124	9.66717	0.247671
Cer(d40:1)	236.508	142.452	225.64	160.983	312.217	196.062	150.769	145.454	175.217	154.583	249.436	283.513	290.74	326.999	273.435	176.583	175.14	214.982	184.149	281.211	0.70048
Cer(d40:2)	153.848	55.9506	165.365	136.691	254.153	144.21	120.966	108.772	141.581	123.638	146.883	190.968	217.395	259.818	220.982	114.961	103.8	162.065	144.93	201.397	0.455906
Cer(d40:3)	6.04401	2.26657	6.5887	5.47434	10.0769	4.47849	3.80535	3.68999	3.34753	3.38494	5.28604	6.42623	8.16504	9.02994	7.87868	2.65407	2.48319	4.8333	4.11865	5.72072	0.643655
Cer(d40:4)	0.409269	0.0686121	0.337729	0.310736	0.328498						0.352403	0.349411	0.590996	0.568576	0.3841			0.0642977			0.240269
Cer(d41:0)	1.16613	0.817922	0.814593	0.710418	1.26982	5.52833	6.39675	4.20199	5.05572	4.39797	0.973769	1.13868	1.50885	0.982093	1.19751	2.61305	1.89238	3.35159	2.91349	5.18404	1.01812
Cer(d41:1)	37.0459	23.1943	34.4655	25.6043	48.0524	153.38	115.407	116.324	128.992	112.56	37.3668	44.9448	46.5163	52.3102	41.375	102.179	97.2414	112.829	94.8444	163.082	0.90189
Cer(d41:2)	66.0765	25.219	67.8237	53.2306	95.9411	144.204	114.619	107.374	118.343	101.173	64.2111	77.6004	89.3126	107.212	85.1407	87.3866	77.0846	114.51	99.9137	156.446	0.644762
Cer(d41:3)	10.8769	3.43013	12.4602	10.0126	18.3548	13.0091	11.0543	10.3177	10.3764	9.36141	10.4085	12.1589	15.9457	18.7235	14.4371	7.82418	7.15813	12.4129	11.3413	16.7488	0.225573
Cer(d42:0)	5.03469	3.2305	3.25664	2.90867	5.09087	11.9705	10.2278	8.80968	12.5724	10.7951	4.39847	4.32938	7.16778	4.84271	4.45307	5.2301	4.54828	7.2554	7.30024	11.5711	1.02581
Cer(d42:1)	255.908	161.734	215.153	151.764	320.25	279.215	257.16	247.518	270.287	246.22	261.759	272.928	329.016	314.129	265.561	251.134	241.791	268.835	239.609	375.356	0.343444
Cer(d42:2)	903.335	377.794	867.227	707.945	1192.05	448.344	402.997	376.442	438.573	400.89	875.979	1002.75	1113.29	1284.6	1041.91	397.053	379.225	552.473	492.315	653.895	0.768282
Cer(d42:3)	366.806	129.568	390.03	330.357	575.636	174.618	158.586	144.764	181.532	157.347	311.19	376.885	473.101	565.092	465.627	152.589	139.088	250.216	233.343	294.187	0.725903
Cer(d42:4)	9.76021	3.33693	12.0289	10.2428	16.831	4.93936	4.75198	3.63684	4.97204	4.31615	9.12233	11.9901	14.29	16.5515	13.8149	3.95558	3.69662	6.47864	6.01165	7.49047	0.743957
Cer(d42:5)	1.06412	0.236618	0.925348	0.805369	0.929399			0.0728012	0.140252	0.0642239	0.803798	0.896405	1.0747	1.03735	0.778912	0.233634		0.497713	0.34861	0.182481	0.696336
Cer(d43:0)	0.599264	0.493261	0.43106	0.460787	0.640255	1.34588	1.2812	1.56125	1.60509	2.02359	0.497866	0.455877	0.944332	0.423564	0.570668	0.867098	0.960399	1.34385	1.31703	1.58048	0.903799
Cer(d43:2)	9.3148	4.41799	7.03148	7.88201	15.0919	15.2154	12.1023	11.4975	12.4992	10.6713	10.2881	12.3074	14.4187	16.8157	12.9586	9.88793	8.8823	11.9655	10.6144	17.3046	0.179548
Cer(d43:3)	4.91491	1.77255	5.97715	4.72869	9.31323	3.92747	2.75449	2.77332	3.38439	2.77376	5.19098	5.99338	7.07993	9.31341	7.87264	2.68064	2.11306	3.66827	3.45664	5.67179	0.630078
Cer(d43:4)	0.288301	0.13561	0.477799	0.508018	0.854043						0.282546	0.488685	0.324032	0.6108	0.366612				0.05518		0.245986
Cer(d44:0)	1.74995	1.80136	1.67339	1.7244	2.14143	1.4255	1.44522	1.60266	2.01108	2.54268	1.77081	1.43795	3.28691	1.53159	1.97693	1.5614	1.42144	1.7958	1.78317	2.05758	0.236349
Cer(d44:1)	2.01599	1.75769	2.01947	1.47658	2.67551	4.07494	3.40841	3.05358	3.80977	3.80603	2.24326	2.09979	3.96191	2.33765	2.37359	3.24493	3.19083	3.78227	3.21536	5.07039	0.781406
Cer(d44:2)	6.78514	3.52724	6.26471	4.79531	9.42722	2.93159	1.64487	2.04142	2.49054	3.3984	6.49734	7.14716	11.1612	9.60691	7.40016	2.34983	2.85752	3.47904	3.50892	5.13445	0.768045
Cer(d44:3)	5.72934	2.56022	7.69988	5.70983	10.059	1.80937	1.35674	1.14301	1.69029	1.56299	5.77039	6.70187	8.9825	9.94029	8.50915	1.1535	1.25307	1.95831	2.02825	2.59326	0.848172
Cer(d44:4)	1.03529	0.443255	1.47428	1.27375	1.78902	0.0664214	0.058646		0.1076	0.0779434	0.960415	1.22641	1.56241	1.79172	1.45844	0.0780001	0.0437961	0.157945	0.323008	0.126857	0.823915
Cer(d44:5)	0.182327	0.0327955	0.476788	0.265482	0.399979				0.0644743		0.218226	0.298962	0.309321	0.437937	0.50516			0.0892588			0.239333
Cer(d45:0)	1.1068	1.08455	1.06538	0.901093	1.40039	0.620065	0.717552	0.489213	0.916764	1.16242	1.11514	0.837507	2.0828	0.952945	1.23169	0.62001	0.671552	0.915717	1.01674	1.10652	0.516618
Cer(d45:1)	1.16552	1.1517	1.10488	1.12469	1.58481	0.609738	0.818718	0.874823	0.723486	1.02824	0.983439	1.1142	2.7149	1.2161	1.35262	0.838886	1.00339	1.15187	0.993871	1.20472	0.580913
Cer(d45:2)	0.0584767	0.0503129	0.0648867	0.0443146	0.102497						0.0754153	0.0597	0.202298	0.0750072	0.043771				0.0531663		0.0569158
Cer(d46:0)	1.95747	1.84695	1.62774	1.55555	2.35133	1.13784	0.896712	0.602876	1.21062	1.24276	2.119	1.66311	3.70536	1.6994	2.22978	0.918404	1.13273	1.35419	1.34099	1.54218	0.699662
Cer(d46:1)	1.07562	1.05204	0.807424	0.853399	1.27125	0.422719	0.396618	0.572412	0.769838	0.765295	0.989374	0.850743	3.15767	0.957706	1.09023	0.476677	0.741682	0.870525	0.83485	1.04491	0.493123
Cer(d46:2)	0.104341	0.076284	0.0573019	0.0243273	0.145963	0.12104	0.0507911		0.0841693	0.118393	0.146241	0.0258924	0.171336	0.047961	0.090322	0.0652542	0.0359639	0.0848898	0.04542	0.111813	0.437369
Cer(d47:0)	0.798526	0.870385	0.614034	0.6203	1.08065	0.384675	0.0981735		0.287296	0.503431	1.01702	0.786526	1.63249	0.715813	0.986517	0.378667	0.158508	0.471177	0.436586	0.389447	0.711807
Cer(d47:1)	0.491307	0.458125	0.493077	0.516036	0.876978	0.20565	0.132052		0.0577618	0.211136	0.546727	0.454669	1.75786	0.532714	0.673276	0.258443	0.0612934	0.432285	0.24101	0.265252	0.580102
Cer(d48:0)	1.58908	1.0548	0.748358	1.07629	1.19156	0.360632			0.321672	0.0991117	1.32889	0.88311	2.00495	0.661731	1.05462	0.0869454	0.329479	0.452447	0.275285	0.201541	0.728928
Cer(d48:1)	0.857887	0.555351	0.485393	0.560329	1.1119		0.116668		0.204546	0.282469	1.02816	0.707694	3.02127	0.657626	0.748266	0.376281	0.373332	0.35809	0.473844	0.219107	0.448289
Cer(d49:0)	0.48926	0.299062	0.237054	0.30558	0.508755						0.437869	0.37664	0.710614	0.275519	0.395461						0.0206001
Cer(d49:1)	0.265496	0.32376	0.183229	0.228006	0.481783			0.195253		0.153753	0.337172	0.220898	1.29022	0.380283	0.275881			0.172708			0.180163
Cer(d50:0)	0.782268	0.421357	0.339696	0.414817	0.578678						0.637088	0.53024	0.992092	0.379638	0.523293						0.0174111
Cer(d50:1)	0.403511	0.413356	0.206931	0.310959	0.507079						0.312614	0.277476	1.48016	0.29731	0.358585				0.143029		0.119255
Cer(d51:0)	0.235571	0.08742	0.0759329	0.130369	0.243934						0.196609	0.153466	0.365738	0.104089	0.187969						0.0220915
Cer(d51:1)	0.130954	0.121339	0.0721683	0.180836	0.257489						0.154779	0.0997556	0.582636	0.107067	0.164326						0.0170747
Cer(d52:0)	0.179487	0.0915835	0.148066	0.0997504	0.21082						0.0940744	0.0961605	0.325933	0.0622635	0.151221						0.00984241
Cer(d52:1)	0.15886	0.168839	0.109394	0.139454	0.223097						0.145345	0.164609	0.928881	0.140098	0.184946						0.0221391
DG(24:0)	3.39503	2.99706	4.51014	2.6283	4.25741	26.2729	22.8937	25.8153	26.6842	21.4674	3.66468	4.5818	2.50125	4.50195	3.57194	21.6962	26.2278	23.4749	17.13	24.491	0.956831
DG(24:1)	1.48493	0.895918	1.6428	0.642771	1.39701	49.4798	35.3581	40.6025	37.9788	30.5746	0.797249	1.16076	0.926843	1.14846	1.1326	33.0915	39.7651	32.5333	20.4776	34.7762	0.933767
DG(24:2)	0.219749	0.287002	0.0298578	0.213392	0.224676	4.34963	3.88356	3.90418	3.97351	2.75362	0.171558	0.352138		0.335992	0.207884	3.34409	3.37365	2.90743	1.57179	2.8913	0.893034
DG(25:0)	0.0678063	0.122237		0.171976	0.189965	11.7905	11.3055	12.4126	11.6353	10.2952	0.107372	0.231564	0.0691461	0.0824656		9.0038	10.4365	8.60144	5.92413	9.04274	0.857544
DG(25:1)	0.572819	0.473278	0.315587	0.374229	0.981127	28.8982	25.4123	28.5097	25.1102	21.7939	0.269685	0.20882	0.392108	0.643252	0.425234	23.5106	28.1015	18.8638	11.3206	21.7654	0.932764
DG(25:2)	0.108341	0.258732	0.0388994	0.136678	0.0697647	3.46002	2.08383	3.45147	1.8434	1.48286	0.138461	0.140976	0.174362	0.101046	0.245554	2.08074	2.32564	1.24923	0.758165	1.3037	0.923285
DG(26:0)	5.68214	4.9331	5.31375	4.64072	6.26777	31.9406	33.2358	38.4305	31.4674	31.0387	6.04521	7.5181	5.49862	3.64362	5.17196	31.2699	36.0434	31.4979	22.1983	30.2186	0.952318
DG(26:1)	0.618405	0.539872	0.810247	0.318476	0.548288	59.6019	57.8581	70.7761	56.645	46.4616	0.605773	0.792975	0.980077	0.660377	0.651176	49.3906	60.5539	52.7742	34.9156	53.273	0.945766
DG(26:2)	0.240596	0.0685679	0.0688502	0.183782	0.279975	16.5255	13.7868	16.1539	13.6746	9.95773	0.048395	0.296902	0.0246614	0.273141	0.142972	9.43729	11.2389	8.55073	6.0188	11.0621	0.974997
DG(26:3)	0.150685	0.126703	0.121439	0.187223	0.323352	1.49856	1.19494	1.12176	1.45475	0.987508	0.111012	0.213891	0.12779	0.268118	0.121416	0.993768	1.14925	1.15339	0.486542	0.11318	0.951904
DG(27:0)	0.391724	0.34671	0.560519	0.489734		38.4423	41.6041	47.0233	41.1981	37.4028	0.682783	0.229212	1.22383	0.219381	0.375964	27.6605	31.0168	28.3456	20.9456	27.8056	0.946211
DG(27:1)		0.138282		0.0845165	0.239952	48.5858	45.0179	52.1219	42.936	36.2146	0.149293		0.606993			33.8251	38.2774	31.1952	19.5471	32.6755	0.707908
DG(27:2)	0.331552	0.238435	0.107147	0.13433	0.204704	11.6371	11.7559	13.3855	9.72557	7.09296	0.109159	0.210261	0.0616117	0.139524	0.191389	8.10264	11.1778	6.94904	5.41689	8.11809	0.931469
DG(28:1)	0.861545	1.14592	1.63189	1.41108	0.831924	273.455	278.58	341.598	265.127	235.475	1.17661	1.90573	2.75145	0.576542	0.543489	198.394	235.585	192.682	132.274	164.747	0.982974
DG(28:2)	0.290272	0.187879	0.282589	0.185198		42.7585	39.1624	50.9018	36.0821	30.3457					0.109983	24.9208	30.7966	20.7198	11.6597	22.619	0.817535
DG(28:3)	0.0697802	0.0983344			0.0443739	0.565151	0.983662	0.987742	0.996638	0.669496	0.110374	0.0666008		0.19313	0.196545	0.501699	0.708485	0.86918	0.403351	0.604104	0.766302
DG(29:0)	8.33558	5.44868	9.44109	7.91713	8.18445	464.829	475.736	486.783	466.83	442.235	8.51549	11.1824	15.7408	11.0942	10.8557	372.8	364.236	351.384	263.989	374.88	0.969256
DG(29:1)	0.430469	1.00303		0.518469	1.06701	377.51	353.182	420.895	334.104	301.684		1.00825	2.77008	0.848993	0.395413	231.995	269.604	206.447	140.368	226.498	0.928672
DG(29:2)	0.316662	0.205554	0.270944	0.362024		103.162	90.6809	125.146	84.7485	81.0368			0.563616	0.235064		77.0414	96.4751	68.5925	46.6928	63.4214	0.733502
DG(29:3)						0.6152	1.15793	0.537133	0.842055	0.466861				0.112079			1.02494	0.528745	0.308476	0.304278	0.326986
DG(30:0)	210.299	110.996	287.523	177.992	292.175	1675.39	1606.17	1680.48	1570.28	1501.4	215.957	308.764	306.018	324.949	275.01	1372.33	1341.25	1374.68	1079.71	1498.7	0.955203
DG(30:1)	19.686	14.6901	25.949	20.9537	22.2327	2893.75	2757.8	3271.56	2681.76	2289.89	21.6083	31.5257	44.9508	28.7058	30.1327	1697.69	1913.67	1662.64	1187.12	1746.69	1.03562
DG(30:2)	1.16094	0.515772	0.54033	0.538709		679.877	597.479	789.331	574.384	507.447	0.169245	0.434808	1.55266	0.233415	0.377052	392.211	475.062	351.099	248.877	351.655	0.982813
DG(30:3)					0.236796	12.7364	10.2646	14.5566	12.7725	12.0848					0.198426	9.42107	13.7408	11.5418	9.38741	10.0753	0.415652
DG(31:0)	80.5505	45.2238	101.195	63.3951	114.338	2192.42	1950.69	1907.04	1937.64	1918.77	81.1762	119.68	140.211	135.074	108.857	1921.43	1845.41	1897.36	1494.63	2181.84	0.975317
DG(31:1)	21.9278	17.8896	30.1218	22.0938	28.4743	6086.82	5268.72	5848.56	5442.35	4869.81	21.1448	31.618	53.0579	31.836	29.1469	4136.21	4510.92	3960.18	2828.43	4653.24	0.964214
DG(31:2)	0.501353	1.75126	0.647546	1.16388	0.191972	1165.3	972.876	1233.01	893.141	835.624	1.08829	0.82276	3.89639	1.45634	0.709345	724.694	873.176	643.731	431.852	675.716	0.978308
DG(31:3)						16.1148	13.8648	19.5201	14.3683	13.5517			0.242558			11.7029	13.6994	15.6415	10.2647	13.3267	0.393009
DG(31:4)						1.22483	0.92037	0.963668	1.32003	1.13904						1.00833	1.31698	1.28094	0.953543	1.56822	0.420439
DG(32:0)	1030.4	544.4	1522.59	729.92	1644.49	3390.3	2813.51	2848.68	2935.67	2882.28	1044.77	1487.72	1392.7	1624.66	1310.81	2823.36	2736.56	3330.96	2570.13	3688.43	0.952724
DG(32:1)	348.003	171.549	558.353	332.309	593.813	13020.5	11251.8	11885.8	11942.6	10697.5	365.657	572.326	636.791	643.458	559.245	9360.13	10146.3	10505.6	8124.75	12059.8	0.955795
DG(32:2)	20.2234	34.2027	35.3359	42.6925	32.2423	9875.03	8421.51	9521.95	8646.67	7838.04	23.7748	37.3555	52.6847	33.3543	36.2466	6465.71	7510.8	6456.29	4644.41	6723.1	0.968634
DG(32:3)	3.21019	2.87924	3.24979	2.21595	2.37108	161.786	126.292	162.503	140.687	134.722	1.68084	2.61339	4.45716	4.45448	2.95712	110.962	141.018	136.491	94.6857	127.536	0.951223
DG(32:4)						9.95	7.16854	9.56166	8.62224	7.81085				0.225908		7.33923	9.17354	9.18331	6.32823	7.3077	0.288798
DG(32:5)						1.41454	0.679117	0.81401	0.829836	1.31008						1.75315	2.53141	2.13254	0.987344	1.1745	0.903809
DG(33:0)	75.4709	51.4688	103.014	53.0106	110.909	743.67	566.554	530.623	660.449	669.61	78.7683	112.499	111.318	122.482	95.0956	654.76	676.877	839.018	649.551	932.697	1.08093
DG(33:1)	77.2617	42.7641	120.978	67.5972	124.403	5150.21	4223.59	4523.46	4775.86	4424.26	75.5229	125.622	158.775	153.229	119.435	3953.08	4499.83	4641.2	3399.11	5547.81	0.972645
DG(33:2)	16.4436	12.6432	22.9576	14.8928	22.3528	4622.27	3714.95	4191.68	3843.95	3627.01	15.1148	22.0135	37.7523	25.8057	20.8369	3453.7	4076.57	3376.14	2422.58	3932.96	0.95127
DG(33:3)	0.926523	0.325742	0.891466	0.647473	0.183503	155.097	128.794	147.122	138.165	124.473	0.382372	0.352135	0.596416	0.600689	0.963621	103.479	128.581	115.341	81.531	122.748	0.952941
DG(33:4)		0.124089				12.1299	9.43676	12.0865	10.5156	9.36418		0.137197				7.15877	9.43389	9.60786	6.56073	7.99258	0.506543
DG(34:0)	617.25	465.973	882.949	383.577	1006.37	378.468	300.583	274.982	343.651	339.952	691.13	830.96	724.159	889.147	736.175	341.469	345.347	500.433	414.677	528.673	0.767796
DG(34:1)	1267.55	636.118	2227.19	1145.35	2389.89	5107.09	4249.73	4475.33	5072.77	4765.59	1308.21	2177.48	2089.38	2392.91	2022.98	4327.78	5033.59	6062.34	4737.28	6486.34	1.03949
DG(34:2)	270.266	133.471	408.147	221.967	461.367	6438.19	5639.3	6167.76	6178.32	5692.71	281.709	420.396	464.2	493.775	395.669	4721.04	5621.56	5435.2	4185.58	5980.87	0.957259
DG(34:3)	34.2678	18.8727	45.9021	27.4595	45.6564	982.679	859.711	949.056	954.304	853.82	32.3494	50.5927	58.0523	55.8104	45.7447	589.314	706.135	741.083	559.917	750.384	0.972935
DG(34:4)	8.12518	3.9854	9.00841	6.55332	9.74549	192.889	159.501	174.797	182.815	169.094	7.01644	11.9273	12.1856	12.991	9.70061	108.143	134.933	146.44	103.487	122.077	0.983053
DG(34:5)	0.544848	0.39263		0.182526	0.308274	23.0798	18.5499	21.9403	21.1755	19.5666	0.623681	0.768409	1.45573	0.560098	0.52991	17.7488	23.9626	22.2479	18.0362	16.6002	0.92255
DG(34:6)						3.38411	2.09362	3.20788	3.16236	1.979		0.264362				2.52091	2.519	2.87495	1.78281	2.16814	0.337877
DG(35:0)	18.4702	13.9359	27.3105	11.3396	29.2995	49.4508	41.1705	39.909	44.0639	49.7786	19.5198	24.3446	23.9917	28.043	22.8094	45.3768	52.3552	72.8709	57.9084	86.9503	1.24296
DG(35:1)	63.6014	40.0027	118.416	55.3163	117.23	752.642	610.981	615.652	716.183	769.606	72.5603	110.165	120.011	132.082	107.113	723.108	859.713	1116.95	842.085	1199.17	1.18251
DG(35:2)	35.903	18.2252	63.8479	29.1346	66.193	1472.09	1174.96	1295.56	1306.81	1280.59	39.6582	58.8136	71.0669	72.468	54.8154	1140.1	1422.74	1319.54	950.989	1548.43	0.978992
DG(35:3)	8.82505	4.32952	10.8327	7.11953	12.6299	272.671	396.026	402.302	223.544	197.72	8.59861	13.0361	16.4531	15.8987	11.5803	258.151	299.956	164.348	230.196	333.771	0.901747
DG(35:4)	6.77884	2.88157	5.8487	4.4352	7.75015	318.629	250.551	260.331	282.676	258.682	5.63344	9.15577	10.9828	10.8935	8.02226	214.481	251.438	268.842	207.484	263.956	0.959946
DG(35:5)	0.234891	0.156211		0.189189		55.1514	45.1045	45.4076	45.816	47.3588	0.783838	0.961587	1.15755	1.89815		46.3307	60.101	58.203	42.6972	47.4574	0.876795
DG(35:6)			0.193271			5.10708	3.91642	3.74514	3.51064	4.5767						4.29995	6.28102	5.95357	3.26827	3.54791	0.448206
DG(36:0)	91.9333	86.4163	132.683	54.7166	148.049	41.3582	36.5735	34.2373	43.4237	38.2814	96.2724	116.274	130.125	123.233	102.983	38.195	36.6633	50.7166	43.5903	65.2298	0.835924
DG(36:1)	683.088	489.563	1373.03	579.3	1367.38	470.651	339.741	367.742	509.767	495.01	755.918	1187.84	1115.91	1327.95	1135.24	494.01	595.687	896.647	754.767	817.071	0.786967
DG(36:2)	562.795	317.315	1022.09	484.234	1086.5	1126.26	1006.08	1082.22	1202.2	1167.74	617.726	954.873	958.897	1124.24	886.682	925.747	1227.99	1325.62	1048.1	1425.82	0.737418
DG(36:3)	185.306	83.7712	266.775	135.772	280.718	420.451	374.004	662.815	381.97	348.258	168.509	283.617	302.364	344.163	255.444	460.664	538.892	643.881	510.13	639.812	1.11507
DG(36:4)	200.248	79.5104	268.927	150.029	272.606	1195.73	996.534	994.09	1074.29	994.486	176.079	301.758	306.565	337.023	274.373	843.652	985.62	1148.44	939.938	1134.03	0.965601
DG(36:5)	43.0158	33.9353	88.8469	61.3236	94.1306	966.684	739.487	766.905	832.932	806.427	84.4007	115.36	116.619	128.375	95.0244	783.228	983.835	1068.65	823.995	873.797	1.04225
DG(36:6)	10.7682	5.54961	10.3805	7.21349	10.427	152.468	115.074	130.294	133.214	126.236	10.4929	13.7985	13.9192	14.5213	11.3626	122.166	160.789	165.028	117.058	124.462	1.00915
DG(36:7)			0.412241			5.4402	4.80058	5.11662	4.79984	5.66972	0.202139					4.98255	6.63915	8.05083	4.86543	5.47796	0.612672
DG(37:0)	3.96684	4.14405	5.20831	1.36541	2.72037	12.9494	10.8648	11.7889	12.5867	12.5448	4.44084	2.11899	6.77076	2.36792	2.16271	10.3645	10.2713	11.6064	9.01963	17.0986	0.901986
DG(37:1)	7.92939	7.63652	16.0489	6.22093	15.3094	37.5497	33.4501	30.62	42.2605	37.3002	7.42119	12.7988	13.7846	14.4258	11.9126	31.8151	40.2877	49.4335	38.2759	57.8171	1.07705
DG(37:2)	16.1712	11.1215	32.0672	14.4344	30.7946	90.076	78.4919	82.1158	86.6401	83.957	15.6052	25.4653	26.2648	28.426	24.3604	63.2346	83.8704	88.0562	69.8658	111.269	0.951346
DG(37:3)	21.6237	13.5343	43.2843	18.0665	37.2283	256.869	222.305	219.998	238.022	227.273	17.7163	33.8257	35.9629	39.4584	35.8098	155.39	182.262	209.17	169.314	236.51	0.948466
DG(37:4)	19.2837	9.64312	34.9637	14.4245	30.5044	656.147	530.987	508.272	590.268	577.513	17.1404	32.0846	33.3051	36.9822	30.2138	480.788	552.226	626.734	504.652	708.621	0.990388
DG(37:5)	7.83688	3.82786	10.2276	5.61429	11.6454	354.532	279.131	279.006	306.363	307.6	8.18278	12.856	13.0486	12.995	10.6378	287.183	346.807	337.838	257.703	355.985	1.00919
DG(37:6)	3.05298	2.22407	3.87791	2.40533	3.43814	136.429	105.873	109.159	125.982	121.001	4.15059	6.05269	5.13593	6.09795	4.69307	122.233	153.836	167.837	117.081	169.11	1.09618
DG(37:7)						12.2061	9.53645	11.5455	10.6124	11.6259	0.147727				0.134561	10.7073	14.3744	13.97	9.75575	12.5513	0.545499
DG(38:0)	12.1947	16.1653	18.7108	8.65719	20.503	19.26	19.5152	18.7433	22.973	20.5008	12.0799	15.4883	19.3484	17.6493	15.578	15.4831	13.3491	19.8715	16.5398	26.827	0.49783
DG(38:1)	38.2426	42.1832	71.0757	27.3855	72.5683	50.1103	44.5067	48.5117	54.7008	51.7633	36.0398	53.6412	59.23	54.5974	48.4297	36.4913	44.2408	54.3064	45.617	67.6932	0.029446
DG(38:2)	49.7974	44.8064	109.723	43.3812	109.57	58.9481	55.982	59.7471	70.3065	64.4459	46.4417	80.7026	76.119	88.6918	77.7381	44.8994	54.7407	63.8184	51.5842	72.4243	0.413738
DG(38:3)	265.463	163.171	578.283	214.857	444.489	227.208	220.25	205.01	245.218	250.977	198.134	394.239	386.666	459.04	400.295	235.733	289.129	366.34	312.709	355.459	0.637274
DG(38:4)	576.408	319.232	1462.61	500.85	1039.84	834.84	818.131	757.479	821.768	877.476	467.697	999.015	909.549	1028.3	971.789	1229.47	1551.61	1689.32	1421.95	1713.01	1.56224
DG(38:5)	335.735	152.093	529.623	241.02	513.229	869.798	784.794	787.221	836.021	831.501	328.223	533.681	521.455	571.573	442.591	756.014	956.31	1054.11	831.005	1062.82	1.03354
DG(38:6)	120.675	54.5921	143.842	82.0446	163.434	340.169	275.295	276.646	337.332	307.638	130.36	189.639	172.783	187.349	153.819	290.929	332.152	465.041	330.444	444.525	1.10247
DG(38:7)	27.3638	18.0086	28.7826	17.9264	34.6347	305.392	217.931	248.281	281.386	283.744	29.1577	36.7428	33.7562	36.1988	28.9108	260.132	350.184	395.901	273.478	335.26	1.09344
DG(38:8)	0.539591	0.431449		0.0991686	0.245001	1.85194	1.53461	1.74011	1.24913	1.91212	0.462783	0.404897	0.893244	0.321825	0.131201	1.29072	2.88562	3.22808	2.16233	2.20262	1.13164
DG(39:0)	5.19122	5.25067	8.67364	4.84619	6.69409	11.2657	10.6901	10.9945	13.4034	11.7258	5.27582	4.31379	12.5579	7.01203	5.25823	9.21505	8.36477	10.9457	9.61887	13.7387	0.734508
DG(39:1)	0.257217	0.370764	0.783361	0.378684	0.501881	23.2474	22.949	25.8031	24.8245	24.0162	0.472872	0.28503	0.160967	0.44978	0.61504	15.9	16.0001	19.9987	15.9802	28.4913	0.94039
DG(39:2)	2.71782	2.55812	5.09727	1.92129	4.46011	13.1515	13.5859	13.4828	13.5615	11.5992	2.1496	3.03515	4.39582	4.18381	3.65059	7.78824	9.42223	10.149	7.66419	12.1688	0.985635
DG(39:3)	12.0275	9.46258	27.8484	10.7104	24.7493	17.7892	16.1203	14.5136	17.8892	17.8201	10.4363	20.4232	18.4374	21.6169	19.2916	15.0579	18.1685	21.9119	19.3806	26.3065	0.567294
DG(39:4)	14.8281	10.5583	29.5591	11.6232	27.3676	51.9685	41.9595	41.9431	47.1396	47.1398	12.9523	22.0909	22.2944	26.3481	21.4404	40.0852	49.1229	62.7474	48.6972	67.4515	1.04521
DG(39:5)	9.93405	6.18313	18.4032	8.01942	16.401	78.3644	65.4713	67.1451	72.982	72.7133	9.81042	18.525	17.4412	19.5066	15.5912	71.5706	86.7845	98.2377	72.601	103.503	1.10916
DG(39:6)	4.59094	2.18098	6.40712	2.90468	6.47122	57.7575	40.6935	40.9752	54.2919	52.9307	4.55529	8.81601	8.13108	9.39629	6.70973	54.0067	66.2368	87.4072	61.2896	85.3084	1.21424
DG(39:7)	3.28204	1.75	3.58046	1.93621	4.20992	56.1991	39.4316	40.9423	48.6508	52.2813	4.16795	4.51065	4.83655	5.06534	4.29203	54.061	72.6666	78.0385	54.5703	75.9718	1.20275
DG(39:8)						1.06637	0.774741	0.945795	0.699245	0.967059		0.100305				1.13267	1.46404	1.08247	0.840289	1.11121	0.691187
DG(40:0)	18.0112	22.4045	33.4162	12.7838	35.2104	12.2402	12.6875	12.2423	15.5125	13.8546	19.7228	20.9018	36.9028	26.7389	22.4876	10.1412	9.46478	11.5023	10.6562	15.5046	0.807936
DG(40:1)	26.7709	38.3666	65.4461	23.3962	57.2723	48.1651	47.892	49.4507	57.9304	49.3274	25.7575	37.5598	42.4144	45.8736	39.6321	36.2395	37.7536	49.2098	41.4167	60.4633	0.449791
DG(40:2)	11.7439	15.3924	26.7459	10.0038	25.1967	32.923	30.5456	35.8444	37.8341	33.9108	10.3711	16.7429	8.62984	18.6313	11.5863	18.5409	21.4844	23.8393	19.2826	30.4459	1.06675
DG(40:3)	33.8849	29.7127	71.6011	27.2056	62.8604	13.3298	13.7518	13.3159	15.1083	14.3396	23.5724	48.3015	53.0696	51.9188	48.2959	13.9421	16.9261	21.7222	18.8327	21.1317	0.774326
DG(40:4)	76.4791	58.3819	160.474	67.9495	171.459	34.9407	33.1436	30.7535	35.058	39.9938	62.2184	126.789	112.245	126.87	113.704	42.0066	53.6292	69.4287	59.7384	68.7284	0.752628
DG(40:5)	164.726	108.749	363.197	145.98	326.525	74.0202	69.4254	66.4019	79.6506	83.7395	160.356	318.2	270.534	314.638	259.696	103.365	132.018	172.376	138.754	167.485	0.794475
DG(40:6)	138.379	72.7892	200.415	96.2579	234.594	59.719	55.2623	55.9938	69.7337	67.1611	178.254	235.55	206.825	238.893	176.95	66.7528	95.6304	108.991	80.7596	94.0707	0.768975
DG(40:7)	135.798	76.5366	160.93	79.67	189.243	94.8791	73.9375	79.8454	100.011	101.336	139.525	196.086	186.623	208.532	153.265	89.8599	128.475	168.619	122.218	150.44	0.824918
DG(40:8)	44.7114	13.1089	47.6097	29.9948	50.0041	22.3765	15.1307	15.4966	20.1906	22.0076	36.8468	50.899	56.3619	61.8273	43.0283	22.1992	29.7968	44.4606	36.5618	33.1429	0.872588
DG(40:9)	6.32224	1.24024	3.48607	3.55275	4.86056	5.77383	3.95139	3.6163	5.30354	5.43745	4.9137	6.45256	7.02614	6.76515	4.66175	4.97351	7.38147	9.83063	7.32906	5.9849	1.13038
DG(41:0)	4.48591	4.18739	6.67945	4.44403	7.14716	2.78712	2.32456	2.38753	3.45073	3.20563	4.49062	4.50277	13.9517	6.77672	6.30652	2.88454	2.17248	2.95563	3.22269	3.61025	0.633898
DG(41:1)	3.67336	4.66522	8.29102	3.24298	7.24676	11.9278	11.3166	10.8872	11.4033	10.9001	3.22244	3.52458	10.3944	5.96727	4.69897	7.36285	8.65132	9.35896	8.49799	13.9115	0.772972
DG(41:2)	0.97768	1.35809	2.18134	0.99538	2.01431	7.44373	8.84668	8.75518	9.08716	7.78409	0.769981	1.27437	1.79663	1.56268	1.53836	3.99017	5.49674	5.61771	4.11855	7.73556	1.02662
DG(41:3)	1.59627	1.56326	3.47917	1.41301	3.06588	1.21767	1.32788	1.39985	1.4225	1.66029	1.22166	2.42724	2.68699	2.44424	2.13107	0.819085	1.57904	2.37082	2.14586	2.5584	0.602556
DG(41:4)	2.18964	2.02294	4.19818	1.91294	4.65976	1.86518	1.56743	0.950977	1.48065	1.53552	1.92204	3.65197	3.05018	3.9183	3.17685	1.2142	2.07373	2.75061	2.10341	2.86766	0.717731
DG(41:5)	3.49528	3.44308	6.6549	3.31682	5.96824	2.47336	2.07116	2.14338	2.32362	2.53006	3.07517	5.42478	4.7102	5.84142	4.98645	2.84824	3.7967	4.85717	3.87765	5.24839	1.03822
DG(41:6)	4.80266	3.32019	7.66382	2.88633	7.63808	2.70456	2.51593	2.05957	2.68853	2.66435	4.01187	6.76215	5.85922	7.03519	5.67766	3.32831	3.76412	5.93982	3.65354	8.3071	0.978259
DG(41:7)	4.55736	2.15417	6.63552	2.56528	6.79421	3.71272	2.9815	3.05027	3.80257	3.10749	4.29534	6.49132	6.34956	6.91517	5.01893	3.73952	5.41814	5.61196	4.18613	5.73915	0.854696
DG(41:8)	0.9944	0.395977	0.933164	0.725646	1.796	0.948092	1.33066	0.943827	0.996605	1.67852	0.823921	1.30238	0.97749	1.88093	1.38114	1.04057	1.49134	1.62683	1.21444	1.36488	0.470819
DG(41:9)	0.248537	0.0915308	0.364997	0.134899	0.674607	0.280642	0.16218	0.133095	0.10115	0.618395	0.312399	0.0623326	0.262486	0.381904	0.0888571	0.121584	0.271761	0.759961	0.427135	0.695495	0.781106
DG(42:0)	4.36442	5.26189	6.93582	3.61297	6.11766	1.01899	0.528276	0.820156	1.16648	1.81115	4.9063	3.85423	12.7224	5.03596	5.02601	1.35122	1.41505	1.26661	0.963036	0.920936	0.786184
DG(42:1)	16.8054	31.0316	48.2836	14.6138	43.6658	9.64827	10.107	10.1943	12.4173	11.0447	18.2447	26.3856	32.132	31.7072	28.3456	7.96539	8.7919	10.4965	8.22592	13.257	0.809694
DG(42:10)	49.7163	28.6547	60.4541	30.1096	58.043	9.09294	6.4917	5.08185	7.91817	10.8746	47.013	62.5854	58.3394	65.1723	44.0165	13.0539	18.2401	29.706	22.8378	20.2656	0.887348
DG(42:11)	2.81991	1.11514	2.49833	1.30865	0.56318	2.76505	1.00032	1.81168	1.72213	1.88189	4.10547	3.84233	4.42993	3.70852	1.55264	1.67596	2.08589	3.77467	2.20406	2.69383	0.503179
DG(42:2)	13.3673	21.8646	37.2877	12.4418	33.1477	11.9436	13.1112	13.4415	14.9372	13.9684	13.5121	18.7735	21.6566	25.851	20.6474	7.91852	9.64299	11.2704	8.71657	13.6412	0.812697
DG(42:3)	4.70348	5.37786	10.7116	3.86362	8.6815	4.23286	3.46337	3.65864	4.2042	3.99161	3.41061	6.71608	6.99713	7.53372	6.82176	3.57306	3.90881	5.42594	4.5685	5.87671	0.574815
DG(42:4)	9.60351	9.76428	17.5858	7.31091	17.4956	2.42088	1.90127	2.1884	2.77901	2.51325	7.63037	13.2493	15.3162	13.5962	12.5369	2.34991	4.0966	4.24721	3.27733	5.10555	0.847457
DG(42:5)	11.4921	10.9002	23.9379	9.59543	26.1091	2.12447	1.44858	1.75109	2.03215	2.44923	11.1788	20.1325	16.6737	19.7974	16.2351	2.79046	3.17695	4.3498	3.9313	4.71363	0.841772
DG(42:6)	22.5241	18.7119	38.197	17.7428	42.388	2.95768	2.306	2.28719	3.34699	3.09707	23.0246	35.6592	29.4302	34.3039	28.9248	3.62094	5.36708	6.6437	5.17277	6.07326	0.884497
DG(42:7)	26.572	18.6224	43.0084	18.9857	50.1093	3.11706	3.30001	2.85495	3.34983	4.85779	25.8575	38.85	34.3913	41.3012	29.6135	3.87211	6.14492	7.91485	5.242	6.76726	0.868977
DG(42:8)	30.3661	14.9951	39.4141	17.9735	48.0218	3.25402	2.14778	2.04394	2.78102	3.50856	25.5114	40.8516	40.0498	45.1809	31.2409	3.88553	4.81668	8.18472	7.37012	6.41195	0.857041
DG(42:9)	42.4402	24.1382	49.7106	28.7533	54.0553	5.88462	4.30173	3.9951	5.44011	6.8346	38.1182	55.0686	50.7459	57.4122	41.0789	7.73977	11.7625	18.2235	13.7646	11.9723	0.881689
DG(43:0)	0.779392	0.780157	0.756679	0.602399	0.768709						0.663249	0.588341	3.00622	0.828765	0.696394		0.366449				0.104559
DG(43:1)	0.915521	1.39122	2.15547	1.17573	2.84918	1.23415	1.16492	1.36689	1.79974	1.30082	1.22789	0.626144	5.39698	1.25971	0.462347	1.09963	0.713018	0.896586	0.559951	1.24955	0.499553
DG(43:2)	0.84917	1.23868	1.68334	0.790628	1.7223	0.969711	0.703373	0.970821	0.754206	0.93936	0.896957	1.10365	2.14518	1.06373	1.26864	0.377985	0.884763	0.59987	0.547267	1.12397	0.725607
DG(43:3)	0.198001	0.498394	0.578706	0.26542	0.357166	0.367751	0.31724	0.134412	0.52601	0.336744	0.0843339	0.391655	0.301028	0.492828	0.694815	0.176648	0.249033	0.518535	0.497658	0.54845	0.293558
DG(43:4)	0.255644	0.592945	0.758345	0.234948	0.703816	0.434039	0.235558	0.41835	0.383671	0.423651	0.217735	0.603291	0.148474	0.472545	0.455711	0.419076	0.188302	0.665332	0.333824	0.977374	0.48915
DG(43:5)	0.452103	0.879936	1.28717	0.307348	1.11826	0.286274		0.0994158		0.141696	0.208939	0.89342	0.742464	0.59085	0.678004		0.254316	0.281925	0.130612	0.265393	0.566723
DG(43:6)	0.708005	0.85433	1.35949	0.709226	1.28		0.0740415			0.079547	0.469517	0.896905	0.885016	1.2925	0.743339	0.0430928	0.16322	0.0558249	0.0702228		0.665914
DG(43:7)	0.688222	0.409444	1.37572	0.607109	1.49598						0.540354	1.19481	0.838516	1.41046	0.826312	0.0487037	0.0532039		0.166048	0.0811122	0.541114
DG(43:8)	1.29335	0.755996	2.14603	0.709779	1.28926					0.101299	0.890856	1.9636	1.07574	1.38089	1.42039				0.106746	0.200208	0.406191
DG(43:9)	1.13496	0.980327	1.93118	0.738013	1.57205	0.0889176					0.929565	1.36574	1.27239	1.62385	1.30843		0.0710283	0.137452	0.0763681	0.0948458	0.654922
DG(44:0)	1.04779	0.694986	0.945801	0.646524	1.05078						0.716883	0.880744	2.66598	0.761418	0.791602						0.0218559
DG(44:1)	1.14455	1.51787	1.92867	0.91402	2.20656	0.214418		0.156238		0.145161	1.03582	1.2453	3.28078	1.28044	1.21359	0.171107	0.319777	0.189425		0.433509	0.625683
DG(44:10)	56.9054	13.0254	77.7707	40.2679	78.2519	14.7446	9.34235	9.48993	11.7674	11.2725	45.8803	57.2339	57.9316	25.1333	49.8916	7.37385	14.8799	14.1091	13.7085	14.9719	0.800583
DG(44:11)	31.1661	31.1304	44.4105	11.0721	37.6612	50.2257	37.5415	36.7663	40.1284	35.122	18.9536	39.189	20.1162	34.2914	21.1215	25.2599	22.6278	27.5582	26.8023	38.9197	0.941083
DG(44:12)	10.7317	15.1102	16.1589	5.51937	12.5432	3.43549	3.24801	2.5609	3.32221	3.02738	10.1184	12.4677	10.8903	11.4782	9.67416	2.28144	2.73428	4.76306	3.76512	4.74281	0.878574
DG(44:2)	1.4027	2.8854	3.57292	1.24742	3.80278	0.586462	0.356045		0.497871	0.216479	1.61926	2.20577	3.59296	3.01202	2.43516	0.243394	0.275566	0.514367	0.286427	0.310452	0.817554
DG(44:3)	2.0756	4.01678	5.58624	1.69216	4.37647	0.0573531	0.248773	0.229031	0.353078	0.558432	1.96758	2.93635	3.5249	3.99974	3.16505	0.265064	0.371271	0.742658	0.543661	0.470956	0.860085
DG(44:4)	4.30164	6.02286	11.3939	3.83931	8.70624	0.921908	0.874365	0.833632	0.8707	0.859052	3.26424	5.86486	6.57933	7.27507	6.25431	1.13951	1.39406	2.16714	2.24795	2.72976	0.807491
DG(44:5)	2.93638	3.99449	6.22203	2.40497	5.52928	0.615851	0.523324	0.609427	0.94792	1.19406	2.38276	4.36369	4.11999	4.47155	3.85273	1.03233	1.39861	2.10736	1.70789	2.14559	0.836182
DG(44:6)	3.89174	3.95543	5.99054	2.66045	6.77876	0.160984	0.118674	0.138969	0.534059	0.131171	3.57707	5.63432	5.13005	5.00005	5.25178	0.4259	0.343544	0.650289	1.08522	0.329417	0.911704
DG(44:7)	4.32091	4.00731	7.18733	3.20266	8.41832				0.215001	0.144968	3.66754	7.0854	5.75994	6.06355	4.82705	0.230379	0.378532	0.394764	0.635223	0.319552	0.707197
DG(44:8)	6.06509	4.60316	9.441	3.60527	11.2269	0.0954686	0.116849	0.306529	0.380394	0.376497	4.50099	7.79575	6.62354	8.00579	6.04901	0.276408	0.374221	0.627632	0.572338	0.432753	0.891113
DG(44:9)	11.128	9.36124	17.2917	7.06773	18.9959	0.0957778			0.137176	0.464004	9.8765	16.2984	7.92975	16.744	6.49178	0.354967	0.527113	1.71031	1.10728	1.45839	0.735991
DG(45:0)	0.267094	0.187811	0.473869	0.0809611	0.428666						0.224541	0.140297	0.630229	0.187788	0.141992	0.175144					0.0704765
DG(45:1)	0.226924	0.111466	0.327047	0.170972	0.321112			0.176685			0.279525	0.194051	1.09721	0.299113	0.350274						0.109604
DG(45:3)	0.236346	0.364434	0.316428	0.207699	0.463405						0.140159	0.222407	0.615446	0.2377	0.247302	0.060648					0.229232
DG(45:4)	0.235622	0.542909	0.758625	0.312775	0.690003				0.0270129	0.0471275	0.268702	0.484758	0.500837	0.507729	0.402055		0.0286841	0.111761	0.13994	0.229593	0.579445
DG(46:1)	0.337199	0.419356	0.390042	0.266045	0.333248						0.234975	0.336917	1.89609	0.324863	0.574964						0.0230118
DG(46:10)	132.563	73.0561	16.8322	13.3368	13.5532	4.62779	3.9531	3.7327	3.55617	4.13008	118.759	11.0779	10.8455	15.1348	17.6186	3.73007	3.8458	5.83648	4.85149	6.99396	0.510434
DG(46:11)	45.3793	43.2949	86.4276	32.1415	70.6798	8.54768	12.8017	17.0627	28.6124	5.27978	51.3068	47.2384	45.6182	61.7891	50.1582	10.3897	16.1448	16.3557	13.8586	9.61713	0.884962
DG(46:12)	4.66784	5.19378	3.08248	4.28395	8.13699	8.94936	8.46431	9.53626	8.31788	8.58045	8.37522	6.43442	6.46411	7.86517	8.87416	5.08557	5.41289	5.17756	3.36016	7.97775	1.24698
DG(46:2)	0.292333	0.24523	0.61351	0.230851	0.262776						0.224498	0.280804	1.08282	0.377123	0.419184		0.28504				0.0453237
DG(46:4)	1.02168	1.72592	2.90864	0.885454	2.67017			0.0793198		0.0522031	0.793038	1.73117	1.58003	1.51485	1.40292				0.0580895	0.229014	0.467977
DG(46:5)	2.24166	3.89687	6.13508	1.7255	4.97085	0.217661	0.167092	0.129308	0.215861	0.235766	1.93486	3.1889	2.99421	3.78457	3.0114	0.314421	0.356468	0.569344	0.548202	0.819651	0.83481
DG(46:6)	1.11949	1.37249	2.59411	0.91202	2.03463	0.162537	0.11928	0.0458103	0.102449	0.22395	0.926153	1.8079	1.61598	1.67082	1.44143	0.239721	0.0470201	0.337709	0.222728	0.272419	0.874553
DG(46:7)	0.998525	1.49469	2.18284	0.737953	1.69864	0.160414	0.0551486		0.196105	0.242315	0.863352	1.52073	1.34977	1.46844	1.05686	0.12028	0.232141	0.451046	0.217593	0.368372	0.799766
DG(46:8)	0.9641	0.692397	1.33432	0.567548	1.8653						0.630658	1.2534	1.35977	1.37918	0.97438			0.0345518		0.0596962	0.427967
DG(46:9)	1.4711	1.38382	2.4752	1.29121	3.01452						1.28496	2.20191	1.82377	2.16312	1.23795		0.0601122		0.0397357		0.499034
DG(48:10)	0.329327	0.167033	0.947336	0.208344	0.495843	0.0719069			0.0629433		0.358926	0.373393	0.399671	0.445211	0.445486		0.0731126		0.0367914	0.203719	0.45658
DG(48:12)	16.7409	16.327	30.867	6.37797	29.0602	3.81065	4.03184	3.1893	5.2746	3.50472	17.3206	19.048	12.1929	19.6107	21.4598	3.44442	2.80447	2.08016	4.00577	5.38557	0.856176
DG(48:6)	0.0368555	0.206036	0.65842	0.170829	0.646499						0.190099	0.315325	0.308236	0.379165	0.354473	0.035346	0.0454757	0.0336055	0.0346249	0.0384005	0.483064
DG(O-28:0)	15.3953	10.3703	9.29701	6.54739	10.5445	2.6781	1.83053	3.11673	2.83277	3.74155	8.17005	10.9344	8.05618	8.17059	5.81561	1.61492	1.4826	2.44687	3.50355	2.13708	0.924936
DG(O-28:1)	0.63965	0.892531	0.587607	0.533925	0.280901	8.02938	6.37536	8.65397	6.92616	6.7963	0.786896	0.648964	0.647967	0.12585	0.360286	3.68711	3.66314	6.28096	4.51193	4.27717	1.03131
DG(O-28:2)						2.59819	2.51384	2.50097	1.68849	1.78979						1.28786	1.54998	1.16251	0.501485	1.03285	1.22691
DG(O-29:0)	6.65647	4.10562	6.61695	3.00067	7.88193	9.17078	8.79904	12.6434	13.7029	12.2065	4.99976	5.45835	5.91038	6.44536	4.95293	5.95099	6.06389	5.58564	5.76979	7.47174	1.4021
DG(O-29:1)	1.69247	1.90446	1.31147	1.50417	2.8369	18.3353	19.5016	16.2997	19.4803	19.2896	2.90658	2.82716	2.10026	3.91376	4.07137	9.13119	13.1951	14.1448	9.55826	10.85	1.05641
DG(O-29:2)						12.6262	11.4801	11.5767	11.5344	10.3038			0.130327			7.98339	7.93958	6.33576	5.72257	7.73765	0.866457
DG(O-30:0)	39.1584	24.3785	40.9321	21.3313	53.266	41.8104	31.4938	36.8993	34.3658	35.1519	32.8371	41.7084	43.1821	51.8316	38.3196	30.6126	27.3334	29.0348	26.5723	30.1965	0.833095
DG(O-30:1)	11.5784	8.78815	11.5232	7.25943	12.6901	18.8336	16.0365	17.2969	17.8631	17.8819	9.06095	11.1917	11.5273	12.5202	10.78	13.3156	11.9371	13.7772	12.4614	15.3252	1.12035
DG(O-30:2)	0.192031			0.109732	0.182345	6.04596	5.87384	5.22126	5.08801	4.85025	0.185847	0.111849				5.07281	4.81904	3.92178	2.66895	4.91782	0.664889
DG(O-31:0)	17.2967	12.0388	17.1995	9.62774	27.9917	66.4871	50.1339	48.7341	52.4163	56.2648	15.3884	20.9997	20.5221	25.7392	19.1556	48.3349	50.2922	52.398	49.5717	63.7302	0.940711
DG(O-31:1)	11.6811	7.40651	12.3367	7.53215	17.4769	70.2442	55.0248	55.8874	53.9202	56.1626	9.04125	12.7781	14.3708	16.1559	12.9059	40.3077	40.9355	44.4441	39.9991	45.8922	0.986561
DG(O-31:2)	1.14286	0.564046	1.07654	0.491943	1.85325	10.2146	9.61644	8.76771	8.9291	8.48957	1.01312	0.775923	1.42543	0.771931	0.741094	7.33953	6.85609	7.37403	7.0084	8.33161	0.958164
DG(O-32:0)	274.106	175.129	264.568	144.639	411.832	99.8656	74.0326	73.4772	87.1928	89.4314	246.703	292.059	293.741	354.401	280.236	79.2279	89.6888	102.153	99.4058	117.922	0.847009
DG(O-32:1)	252.405	162.8	287.357	160.957	398.822	161.784	121.776	116.259	148.368	149.661	221.8	312.448	292.633	358.493	290.348	120.132	125.443	154.365	141.759	162.542	0.776456
DG(O-32:2)	12.9322	8.23007	14.5854	8.04543	19.1954	14.3968	12.7898	12.9964	12.7069	12.8773	9.71875	13.2935	12.7947	15.4209	13.8102	10.2691	10.0345	10.8507	9.7253	12.5764	0.796515
DG(O-33:0)	22.5263	15.1605	23.8196	11.1474	32.8691	22.4469	17.0216	14.9808	18.6399	17.9116	21.7612	27.6266	27.2517	32.3676	24.5036	20.5865	22.0129	22.2194	22.7456	28.7199	0.729425
DG(O-33:1)	84.5297	55.241	94.2139	50.1175	138.974	68.3457	51.7924	49.1894	59.1736	66.3474	81.0363	116.819	100.871	129.148	100.422	57.4189	66.28	82.6598	77.4632	87.9055	0.643589
DG(O-33:2)	9.6991	7.53713	11.0055	7.24105	17.1011	17.0026	13.2235	12.5985	13.4172	14.357	8.21445	11.8528	12.4735	15.1589	11.275	12.9354	13.3969	15.0012	13.21	17.4537	0.571999
DG(O-34:0)	252.233	178.753	251.266	118.154	392.575	30.0437	22.7041	21.288	22.3361	24.0381	221.587	261.001	326.671	298.088	235.861	29.5544	33.7589	35.1225	36.2571	43.3185	0.894597
DG(O-34:1)	1537.21	1044.94	1622.07	908.177	2424.76	93.9136	73.3534	68.0507	95.0697	108.209	1398.65	1923.52	1761.9	2109.27	1720.88	103.654	121.914	168.778	160.624	162.423	0.915059
DG(O-34:2)	241.274	170.881	299.625	159.614	400.912	38.6405	30.583	30.1934	38.2215	40.3637	207.157	298.325	287.69	356.783	289.749	39.0534	45.9803	60.8475	55.2422	59.692	0.888682
DG(O-34:4)	9.89748	6.9128	9.43186	6.90377	11.7255	0.700033	0.395167	0.586322	0.737412	0.567397	6.12564	12.2795	10.2372	11.0342	9.80672	1.03477	1.17305	1.51088	1.15791	1.53664	0.925647
DG(O-34:5)	3.17741	4.8827	1.25463	1.91047	0.997512			0.0635451			1.05252	2.80962	1.89156	2.49759	1.49305			0.210661	0.0798283		0.380463
DG(O-34:6)	1.98067	2.27572	0.652584	0.758363			0.24367	0.296668	0.257899		0.76986	0.569126	0.208728	0.812185		0.0929608				0.195903	0.382466
DG(O-35:0)	7.36367	7.831	10.0442	3.79746	11.325	6.48595	5.00883	4.52669	4.83183	4.13008	7.14194	8.56748	10.2354	11.6388	9.29895	5.46904	6.17747	6.18781	6.6434	9.60537	0.74526
DG(O-35:1)	43.8749	33.887	48.1228	23.8049	67.624	13.4484	10.0454	10.3737	11.5779	11.8536	38.0391	54.2626	54.0492	62.6136	47.6905	13.0554	14.9561	17.5539	18.2595	20.0107	0.849028
DG(O-35:2)	31.7324	22.0457	35.0107	21.3171	50.5881	8.63225	6.96513	6.19197	8.17354	8.9569	29.1764	39.2139	39.7639	47.7844	37.7511	9.49695	11.4091	14.7697	12.047	14.348	0.854308
DG(O-35:3)	24.052	16.5648	23.7355	12.9861	33.6847	6.44431	4.92245	3.87995	5.03476	5.77815	18.228	26.0864	28.2621	34.0515	26.4713	8.17669	8.61965	10.9901	11.6875	13.0578	0.854291
DG(O-35:4)	21.263	13.1395	20.8583	12.2242	31.2074	4.81898	2.90405	3.15447	4.38929	3.49762	10.8623	19.2474	18.3884	32.1027	16.862	8.03376	6.59232	12.5319	9.32044	12.137	0.823686
DG(O-35:5)	6.79252	5.33702	7.11469	4.12362	8.56189	0.622926	0.491461	0.422299	0.442724	0.422061	6.10484	7.59696	5.12356	7.65639	5.09537	0.931779	0.846931	0.940339	0.32141	0.705201	0.937357
DG(O-35:6)	8.34222	7.57535	7.5497	5.10362	9.43818	0.131666	0.210759	0.262627	0.496386	0.655757	5.98548	7.48644	6.7761	7.48938	5.26085	0.427762	0.176889	0.711802	1.07731	0.917738	0.954636
DG(O-36:0)	45.7713	44.2642	62.1426	24.5822	78.3906	8.8477	6.39278	5.89625	7.15841	6.81715	44.8387	51.7872	54.7853	62.2398	46.4269	8.90709	10.2856	11.3172	12.3408	15.4693	0.883964
DG(O-36:1)	221.716	173.569	232.732	111.388	351.154	18.3507	14.4047	12.5298	18.2689	20.1598	197.325	252.1	296.11	273.227	218.004	19.7974	24.3066	28.9689	29.0692	31.4256	0.906362
DG(O-36:2)	388.709	290.537	416.048	215.714	651.865	16.2801	12.9801	12.0013	18.3016	20.5997	354.578	509.214	469.815	574.762	455.199	19.2489	22.6106	30.2251	30.1162	27.6747	0.911804
DG(O-36:3)	300.878	204.502	279.608	158.58	418.831	14.1716	11.0062	10.5589	14.1416	16.9757	227.346	344.369	349.776	434.717	327.531	21.6703	24.7776	40.8457	38.8014	33.75	0.899093
DG(O-36:4)	414.043	267.069	465.009	243.078	677.462	27.6849	19.85	15.6209	23.535	25.3284	392.768	647.315	563.2	697.519	524.839	43.7894	46.3439	79.8618	75.5728	60.0717	0.873068
DG(O-36:5)	101.297	67.3382	92.2738	54.2307	119.748	6.64473	5.13284	4.65881	5.93148	6.89071	83.5299	137.776	115.958	134.888	99.2124	7.02872	8.59169	11.3576	12.0074	9.79228	0.912958
DG(O-36:6)	63.9789	48.8602	44.8406	30.8638	59.4175	5.83506	5.16649	4.48263	6.41192	5.88996	43.4388	69.3145	49.8634	59.3289	47.5456	4.28115	4.74706	9.62725	7.09052	8.70139	0.939162
DG(O-36:7)	2.15877	1.08724	1.21568	0.845302	1.76174	0.272748	0.0586556		0.250359	0.164617	1.69337	2.68358	1.84036	1.54972	1.47173	0.226433	0.118967	0.443865	0.493839	0.314601	0.795009
DG(O-37:0)	4.44204	4.27783	6.21676	2.3332	5.75861	2.40946	1.38764	0.742826	0.693051	0.958814	3.72877	4.15104	4.76171	5.08166	3.82171	1.88144	2.05022	2.16925	2.51127	3.24824	0.863877
DG(O-37:1)	8.65693	5.21888	10.3637	4.5528	14.0087	4.29869	3.384	2.93219	3.75203	3.57191	3.32308	8.91124	10.6418	4.57692	8.70373	3.71884	4.51019	5.09278	5.8395	6.98237	0.629882
DG(O-37:2)	14.2834	11.0711	14.507	6.82299	21.2339	2.84068	1.91144	1.82005	2.61851	2.97159	10.6548	14.7136	17.8149	16.1914	14.062	2.15798	2.72253	2.98558	3.11683	3.00884	0.896702
DG(O-37:3)	58.4327	51.6811	63.3131	32.4592	94.3451	4.64244	2.91976	3.47337	3.32614	3.88942	43.2285	70.8269	67.6748	82.5726	64.8058	5.33173	7.22528	9.11142	9.15232	8.54827	0.900733
DG(O-37:4)	61.6453	44.6615	61.5287	35.1179	93.2739	12.4196	8.14228	7.23848	8.8545	10.8678	48.385	78.7497	78.4737	92.0846	67.1869	13.8266	15.427	20.3607	19.5211	19.2181	0.859896
DG(O-37:5)	61.8228	48.9316	57.5388	38.6109	79.0016	38.1295	26.8449	25.6957	34.4967	35.3995	48.9817	86.0279	74.1018	92.2667	68.8388	31.0945	38.4478	57.8777	49.06	56.2005	0.793376
DG(O-37:6)	63.1577	47.7926	58.9662	31.6329	84.9137	66.5194	44.0889	45.3879	60.5942	62.1783	54.187	88.1398	75.3077	89.7599	70.879	47.3585	53.0915	88.3589	78.387	101.189	0.791257
DG(O-37:7)	0.526135	0.370601	0.769498	0.489511	0.750457	10.9003	9.4999	9.29628	10.6974	10.0265	0.77025	0.943832	0.757732	0.936304	0.802105	10.645	8.85146	9.97797	9.72464	11.419	1.00017
DG(O-38:0)	25.8121	23.2955	31.3984	12.722	36.048	2.63369	2.09003	2.13345	2.19191	2.26211	20.828	24.9128	29.3643	34.0455	23.5929	3.13118	3.20946	3.99131	3.96695	4.78766	0.911894
DG(O-38:1)	50.0803	51.6636	64.3354	27.619	87.2843	6.51512	5.32884	4.73839	6.39674	6.92881	44.2244	52.228	56.1991	64.8545	48.6728	8.50363	9.4355	11.7873	12.0567	13.2475	0.887409
DG(O-38:2)	38.4235	34.5191	41.6516	20.2174	62.7399	2.6049	2.56729	2.47333	3.70431	4.13889	29.1497	40.0181	43.8623	45.4143	35.197	3.40401	4.0127	5.18738	5.58777	4.87543	0.91045
DG(O-38:3)	304.918	248.073	278.257	143.788	419.464	11.0299	9.87532	8.52413	14.6734	12.5323	188.452	299.76	342.629	345.779	265.068	15.2064	18.5307	24.6734	23.8354	20.3857	0.920516
DG(O-38:4)	533.69	406.944	540.452	290.19	893.191	32.9897	30.4341	24.3535	33.277	39.8309	437.298	755.546	690.613	820.278	620.162	48.9377	60.3951	77.0755	75.5565	63.1104	0.885557
DG(O-38:5)	1336.28	1036.54	1318.16	737.211	1802.26	106.976	87.4409	81.6491	110.927	128.442	1124.43	1875.5	1541.86	1916.15	1477.79	132.613	165.429	252.011	230.633	227.131	0.901052
DG(O-38:6)	1299.67	1013.95	1218.28	670.445	1757.07	126.635	93.1585	86.4683	134.328	143.964	1051.34	1642.44	1327.46	1654.62	1386.4	142.384	171.561	303.958	273.711	297.132	0.899351
DG(O-38:7)	41.8391	34.0508	37.749	21.8194	54.2442	8.05494	5.99667	6.27674	6.27895	7.791	29.1845	44.8251	37.3238	44.5162	36.4023	7.40739	7.36278	10.0903	10.1812	10.6784	0.908834
DG(O-39:0)	2.43874	1.7263	2.06957	0.959905	2.34775	0.317474			0.325475	0.212594	1.89505	2.01289	2.30002	3.00279	1.57489	0.176781	0.264065	0.319197	0.443292	0.365092	0.785312
DG(O-39:1)	5.58107	5.56245	7.46703	3.43665	9.32337	1.73415	1.38461	1.09492	1.31031	1.47757	4.78894	6.09534	6.77328	7.65527	5.16091	1.78225	1.90763	2.40206	2.46171	3.15551	0.852787
DG(O-39:2)	3.67209	3.90509	4.32732	2.25148	6.52991	0.800846	0.704686	0.683938	0.778538	0.980255	2.65797	4.1531	4.34284	5.29902	4.01351	0.846428	0.839192	1.04924	1.84408	1.82719	0.848208
DG(O-39:3)	13.9171	19.9702	16.9275	3.77218	13.2169	3.41494	2.32575	2.47411	2.60628	2.87276	5.10469	25.2019	12.1003	7.74137	13.0667	3.98947	4.24211	5.35438	5.50399	6.11396	0.701675
DG(O-39:4)	35.021	29.9358	37.027	20.8282	60.8641	3.50657	3.06278	2.70166	2.99643	3.53921	24.6841	45.4818	42.4506	47.1482	36.1652	4.59119	5.59303	7.32325	6.35039	6.19577	0.883138
DG(O-39:5)	52.4042	44.7946	55.6083	30.8335	74.232	9.57527	8.19439	7.26505	8.72793	10.8403	44.0425	80.5778	63.3134	77.6448	60.3031	11.9948	13.6721	17.8784	16.8178	17.6791	0.872037
DG(O-39:6)	21.9587	20.5997	22.101	13.1461	26.5443	1.20565	1.07096	1.51507	1.50412	1.76324	16.9988	29.8782	23.4087	28.4467	24.712	1.94112	2.73919	3.25877	2.922	3.10522	0.928785
DG(O-39:7)	25.6166	17.9835	25.6962	12.403	33.8027	7.37255	5.30529	5.54943	6.81079	8.23412	18.5769	31.6978	26.3953	29.2715	24.7259	6.89836	7.56169	8.93813	9.57774	10.6324	0.854676
DG(O-40:0)	4.07026	4.47729	5.14111	1.69605	6.18063				0.144949		3.58419	3.73346	4.26202	3.9609	3.82494	0.137309	0.41978	0.411329	0.245566	0.524175	0.686741
DG(O-40:1)	24.6316	24.3365	30.6801	12.6908	40.1976	1.88476	1.22047	1.13187	2.26371	2.01986	21.5329	24.9411	28.9364	34.2423	23.5688	2.54721	2.77352	4.00421	4.12671	3.88899	0.903766
DG(O-40:2)	25.1357	21.6154	30.7201	14.246	41.5868	1.80648	1.45577	1.07877	2.34469	2.03548	17.7194	22.5409	25.9238	32.464	23.05	2.41971	2.42969	4.45024	3.95908	3.56553	0.893547
DG(O-40:3)	72.3791	69.2981	85.6652	42.1588	115.114	6.85651	6.6008	6.08074	6.09584	7.3467	49.4145	76.0665	79.6314	88.1748	70.6475	10.9708	11.579	15.451	15.8339	14.3415	0.897628
DG(O-40:4)	187.245	152.466	181.992	96.9265	278.896	10.9307	11.5815	9.96619	11.4098	13.4482	117.437	197.741	217.992	203.832	161.875	17.7762	20.049	25.1477	23.6672	19.3969	0.905645
DG(O-40:5)	364.584	300.976	383.544	198.012	595.125	19.8079	21.3532	17.8358	21.1994	26.8659	311.182	542.585	427.274	480.802	372.523	33.2582	39.1343	45.0393	42.1663	40.8299	0.90184
DG(O-40:6)	444.872	376.879	429.915	241.404	564.443	11.6445	12.6205	12.5952	12.9545	17.5139	656.737	628.314	477.108	562.967	439.953	24.4435	29.1126	40.719	29.5291	26.9418	0.924623
DG(O-40:7)	510.735	417.507	499.565	269.938	662.998	14.1228	13.0874	11.2834	14.0482	17.4027	381.606	653.258	509.434	628.634	538.397	23.8707	26.9805	37.9024	35.7571	36.0378	0.932516
DG(O-40:8)	4.05484	3.53857	5.18896	2.82034	6.42789	1.53872	0.912909	1.17822	2.68065	1.94723	3.49484	6.73119	3.81507	5.21683	4.84853	1.61363	1.67876	1.67188	2.47476	1.84468	0.818088
DG(O-41:1)	2.52186	2.25561	2.45842	1.25881	3.03888	0.125846		0.154556		0.102389	1.62973	2.53053	2.80074	2.9645	1.93075	0.102657	0.101868	0.157032	0.245258	0.195502	0.81741
DG(O-41:2)	2.32884	1.95836	2.82425	1.27986	3.87399	0.152578	0.194665	0.0462908	0.0473446	0.239019	1.83514	2.39944	3.01344	3.26523	2.09948	0.299169	0.322614	0.239202	0.374459	0.3989	0.888966
DG(O-41:3)	5.67324	5.22071	7.31978	3.88871	9.51816	0.30461	0.258931	0.134666	0.340282	0.299902	4.63955	7.00988	7.28302	7.79752	6.10547	0.903543	0.903713	1.47643	1.28305	1.11181	0.900274
DG(O-41:4)	7.21125	5.67579	6.29728	3.27244	9.05056	0.228566	0.347519	0.228956	0.392999	0.589281	4.42563	6.70435	6.91385	6.63166	5.58162	0.766145	0.52394	1.21339	0.86212	1.20971	0.909878
DG(O-41:5)	11.0006	8.98768	10.3783	6.14412	16.3327	0.250455	0.279029	0.429352	0.124265	0.306995	7.59964	12.933	13.2222	13.4026	10.314	0.753399	0.775143	0.581181	1.01829	1.38732	0.914688
DG(O-41:6)	8.98388	7.78883	8.57536	4.63851	12.7368	0.171857	0.283132	0.125333	0.267062	0.333345	7.91147	12.3193	9.42539	12.3116	8.77361	0.505207	0.581924	0.486581	0.516211	0.733291	0.923187
DG(O-41:7)	10.7302	9.26129	11.181	3.83526	10.835	0.589505	2.38558	0.529627	0.732469	1.29623	8.71508	9.18558	9.9509	12.1236	8.8008	1.4233	1.41466	2.10762	3.01933	1.72145	0.902615
DG(O-41:8)	2.71749	1.61333	4.0462	2.21307	3.73136	1.57168	1.16952	1.21383	1.67437	2.07091	2.89324	2.7097	2.81554	2.79745	3.23546	1.91427	2.06612	2.10256	2.11513	2.19724	0.787037
DG(O-42:0)	0.530493	0.880235	0.63296	0.207482	0.580965						0.409171	0.422689	0.601152	0.462641	0.381564						0.0137891
DG(O-42:1)	4.51093	4.29688	4.55844	1.93637	5.03642						3.32588	3.9396	4.64267	4.27573	3.52837					0.195574	0.369939
DG(O-42:2)	7.3117	7.71319	9.04508	3.34083	11.006	0.138387	0.0660567			0.084214	5.6467	6.66481	8.71283	9.84503	6.94803	0.193929	0.389789	0.622437	0.558227	0.51709	0.792337
DG(O-42:3)	16.3016	14.7471	22.1369	8.81714	27.4714	0.60102	0.512976	0.365959	0.436593	0.505583	11.5312	16.4015	18.7013	21.5752	15.2793	1.04924	1.33424	1.9593	2.03242	1.67277	0.897116
DG(O-42:4)	27.3821	22.4415	35.5863	16.6872	47.1645	1.00732	1.61381	0.769635	1.12385	1.41888	18.3746	30.3341	32.3593	36.6673	29.2625	2.98811	2.50485	4.01104	3.87112	2.92276	0.894647
DG(O-42:5)	29.0701	25.0578	30.0846	15.7359	44.5586	2.22551	1.86922	2.02828	2.06858	2.53001	22.677	35.6772	31.661	33.0963	26.4103	3.42441	3.91506	5.7781	5.45646	4.89815	0.903255
DG(O-42:6)	51.442	42.4843	44.1097	20.3571	62.8536	1.39577	1.14781	1.00272	1.52102	1.66716	39.6586	60.944	47.3218	54.7444	38.1877	2.94082	3.06662	2.64269	4.91628	2.57128	0.922599
DG(O-42:7)	33.2623	28.2722	28.002	14.6356	49.9321	0.43966	0.469558	0.398513	0.499914	1.04984	24.7951	39.6018	29.6065	36.8849	29.2265	1.31234	1.63354	1.90494	2.03318	1.14383	0.914598
DG(O-42:9)	1.42598	1.25785	1.75511	0.824462	1.38229		0.103214	0.10309	0.190171	0.131059	0.707666	1.61744	0.826263	1.57495	1.04849			0.122283	0.0384884		0.684401
DG(O-43:1)	0.492295	0.302896	0.365725	0.31518	0.606343						0.333254	0.392593	0.946745	0.389	0.62405						0.0301807
DG(O-43:2)	0.754467	0.635127	0.657469	0.485156	0.653073		0.281911				0.493799	0.383447	1.77586	1.02259	0.782622	0.0308412		0.167741			0.359322
DG(O-43:3)	1.22706	0.966427	1.2957	0.677604	1.69082						0.747775	0.8759	2.16523	1.22786	0.891024		0.0619864	0.049891			0.448336
DG(O-43:4)	1.57645	1.36894	1.50801	0.903254	2.00821						1.03119	1.36327	2.34007	1.57103	1.28235		0.0698328	0.0556814	0.0314151		0.622028
DG(O-43:5)	1.2744	1.41164	2.46219	1.38823	2.8581					0.101914	1.61547	1.8392	2.07771	2.19621	2.17887			0.0944446	0.0938786	0.0692359	0.565719
DG(O-43:7)	0.420112	0.338352	0.583189	0.157631	0.692095			0.0702329			0.155608	0.506928	0.352103	0.253227	0.336524	0.0418322		0.0402129	0.0446142		0.500181
DG(O-44:1)	0.433347	0.629649	0.49689	0.172773	0.643338						0.183123	0.242482	0.523846	0.670831	0.436615						0.00763867
DG(O-44:2)	1.01597	0.929676	0.867666	0.469996	0.904323					0.225951	0.602552	0.684875	1.51001	0.811846	0.634922						0.287216
DG(O-44:3)	1.97976	1.40614	1.77531	0.932061	2.41119						1.00358	1.69585	2.32852	2.09738	1.58372	0.0926344		0.141684			0.488393
DG(O-44:4)	2.59076	1.89529	3.79569	1.27152	4.03153						1.66576	2.85282	3.73734	3.29458	2.34693			0.0720289	0.182096		0.472364
DG(O-44:5)	5.63551	5.41077	7.09125	3.08634	7.54283			0.075225		0.184974	4.366	6.58602	6.96672	7.52914	5.04585	0.173885	0.13934	0.595353	0.47224	0.210145	0.745828
DG(O-44:6)	1.47802	1.32677	1.75193	0.922484	1.84419					0.0460927	1.17095	1.48724	1.54322	1.03036	1.16292			0.0900872	0.0317522		0.5017
DG(O-46:5)	0.431136	0.240539	0.55837	0.185378	0.484931						0.418555	0.275855	0.600125	0.85335	0.61604						0.0478508
DG(P-32:0)	34.8027	20.6783	34.3029	18.8377	44.7204	29.29	26.6416	26.0993	32.0556	30.3193	25.6345	36.7997	36.2961	39.5885	32.1243	26.6183	29.4932	41.7988	39.822	42.0852	0.806173
DG(P-32:1)	37.91	24.8003	38.5442	22.2818	49.5836	56.1511	47.173	49.6239	54.7164	55.1747	25.8668	40.3122	42.4481	46.549	35.5198	61.0545	61.221	86.7327	81.7626	81.4316	1.37378
DG(P-33:0)	4.16466	3.45179	4.60649	2.11525	5.2426	5.66249	5.73911	5.53602	6.65717	6.51089	3.07701	4.40892	5.63619	4.99735	4.16218	5.18653	5.00967	7.69505	6.99202	8.76982	0.889939
DG(P-33:1)	8.15855	5.61637	8.96587	5.27157	11.0727	19.3719	16.8964	15.1838	16.9658	17.8904	6.42727	8.71806	10.4087	11.9419	8.78616	22.1546	22.8263	32.5027	29.8679	31.3387	1.44028
DG(P-34:0)	15.625	13.0498	16.7918	7.66496	19.732	7.36842	6.04685	5.55162	6.52847	6.66419	10.7575	16.2921	18.8176	16.4608	13.0659	6.29068	6.89945	8.35999	7.95011	10.4498	0.798308
DG(P-34:1)	98.9334	61.5073	84.5079	49.8798	123.871	32.346	24.8737	24.6874	34.774	36.7578	69.2058	94.9629	93.7885	117.257	86.7384	42.2663	46.8365	73.6321	73.2815	65.3873	0.934903
DG(P-34:2)	61.3252	39.257	64.712	36.0574	84.8601	19.7308	16.2456	15.1697	19.4326	19.446	44.8522	67.9156	70.3819	84.1558	66.2529	27.525	28.0874	42.5268	43.9558	41.0404	0.893845
DG(P-34:3)	6.91451	4.42616	6.46337	3.66282	9.75226	2.13508	2.167	1.5826	2.57668	2.0907	5.36488	6.1776	7.14854	9.93426	8.05627	2.80609	3.25323	3.73843	3.9112	3.74809	0.813912
DG(P-34:4)	2.80076	2.02013	2.69092	1.75932	4.33793				0.168254		1.991	2.80016	3.69271	4.17893	3.45655	0.105088	0.0893454	0.398966	0.0508194	0.196439	0.676037
DG(P-35:1)	4.23113	3.15255	4.54475	2.14717	5.67359	2.97738	1.91505	2.50801	3.56482	3.7502	3.24494	4.60147	4.96835	5.28448	4.46428	5.29177	4.07398	6.25166	6.49298	5.79158	1.5935
DG(P-35:3)	6.23443	4.16115	7.08877	3.60957	10.099	2.19413	1.47983	2.02956	1.50331	1.57773	4.7157	6.97704	7.06292	10.2646	7.64101	2.90176	3.20353	3.53813	3.3608	4.09935	0.82104
DG(P-35:4)	6.37197	3.68497	6.50136	4.04091	9.11162	2.80082	2.22626	2.05041	1.64348	1.84384	4.16952	7.23711	8.48385	8.90028	6.54003	3.60835	3.6212	4.52105	4.96272	6.24947	0.945298
DG(P-36:1)	22.375	17.7587	22.5859	10.4551	29.8429	3.57512	3.73037	3.05152	4.80037	5.14102	14.5872	21.0692	29.6743	24.7887	20.0361	5.54694	5.59012	8.55631	8.72013	8.44729	0.851877
DG(P-36:4)	295.532	166.677	309.238	180.328	405.172	28.7631	22.6047	19.5102	25.7918	28.2125	188.708	308.253	306.342	370.906	290.946	60.5929	67.7654	103.618	106.456	97.3248	0.87642
DG(P-36:5)	51.8793	25.5735	45.3343	25.0673	52.9341	7.94228	7.67503	5.71845	7.37183	8.10253	34.2333	53.8145	47.9248	58.3005	42.7653	18.3745	17.9298	27.7373	26.3758	27.036	0.952848
DG(P-37:4)	28.78	16.5377	29.3664	16.2792	37.1765	5.45362	5.10159	4.42885	4.63962	5.256	19.9329	34.1055	31.7676	39.2656	31.8025	7.44512	7.58483	10.9602	11.3513	12.1917	0.853403
DG(P-37:6)	3.0797	2.54948	2.85465	1.80774	3.99007	3.62708	2.84867	2.3029	2.6428	2.4327	2.34646	4.08138	3.91632	4.08608	3.35449	3.01755	2.88966	3.69136	3.76464	4.36164	0.876528
DG(P-38:4)	103.06	67.5213	119.867	57.9251	148.027	7.49714	4.71161	5.14959	1.79449	7.22743	65.3882	121.303	125.136	140.333	113.87	23.257	16.3041	21.4793	23.5243	22.4413	0.875011
DG(P-38:6)	129.677	78.2552	127.235	68.281	157.865	22.2979	16.9144	15.4688	21.9682	21.8726	89.6864	134.464	124.02	150.955	120.494	33.1473	33.0762	53.669	50.6824	54.9209	0.879941
DG(P-38:7)	3.40845	2.3981	3.72992	1.92203	3.62974	0.176847	0.106733		0.0659668	0.0595642	1.85762	2.7047	3.20802	3.92386	3.52764	0.462716	0.331996	0.70042	0.501798	0.496471	0.844222
DG(P-39:5)	50.3723	38.7971	49.0863	26.0612	70.6557	11.9933	8.52217	6.80226	11.783	14.0525	45.037	70.636	58.229	68.788	54.7574	11.4147	13.3092	19.951	17.0261	21.8168	0.859061
DG(P-39:6)	7.30403	5.32002	7.59976	4.39423	10.7918	3.08119	1.46348	4.72167	4.15115	2.95572	5.88486	8.55569	8.13629	10.2902	7.48544	3.81618	2.48759	2.15913	3.11016	4.3345	0.822749
DG(P-39:7)	1.79464	0.874353	1.72699	0.737787	2.84867	0.162931		0.0513869	0.18876		1.31797	2.55827	2.01954	2.22216	2.04848	0.356611	0.178525	0.471387	0.446142	0.225976	0.714773
DG(P-40:5)	333.182	278.389	328.407	162.036	530.786	12.7204	14.0768	11.4871	15.7783	16.8844	307.898	468.958	340.274	426.462	346.587	22.6519	25.6441	31.492	31.1465	30.2197	0.90921
DG(P-40:6)	35.7064	25.9512	40.9842	18.3475	48.3495	1.89631	3.29644	1.21613	5.60412	3.27292	23.9282	41.31	38.442	43.3138	34.2895	4.70091	3.34102	6.64851	6.22798	6.96686	0.90036
DG(P-40:7)	65.5427	42.6129	72.8569	38.0117	88.4965	3.26399	2.65424	2.35395	3.83698	3.58905	44.3748	68.9465	63.113	79.5999	72.3204	6.32383	6.33972	11.4968	11.4679	11.4874	0.90356
DG(P-40:8)	1.59525	1.06956	1.84977	0.904474	1.96855	0.140041	0.16602	0.100262	0.166033	0.199859	0.99062	1.4273	1.41935	1.86353	1.57074				0.136873		0.715592
DG(P-42:7)	7.44761	5.75594	7.78062	3.27024	10.0495	0.0634876		0.0767284	0.136583	0.0975989	4.89088	7.07973	6.98719	7.72785	5.93245	0.18045	0.162461	0.387495	0.325628	0.287787	0.867105
DLCL(31:1)						42.476	27.8656	32.0925	32.1108	25.316						15.2628	14.0976	9.52216	10.9747	9.20836	1.3503
DLCL(31:2)				0.360499		23.2984	13.5913	14.6398	12.5971	10.7389	0.294853				0.462834	2.43853	3.09155	1.90901	1.872	2.28559	1.26248
DLCL(32:0)		0.34515		0.336581	0.430952	2.74801	1.27856	3.14625	6.26566	2.89624	0.724829				1.10494	3.86424	3.47924	3.0683	5.42593	4.70023	0.776848
DLCL(32:1)	1.20627			0.305623	1.52163	51.5731	31.8973	33.5865	44.6377	34.0419	1.33893	1.66269	0.504763	0.497039	1.17236	18.8088	22.1893	20.161	20.4525	22.4731	0.991204
DLCL(32:2)	3.06719		1.22344	0.294383	3.65873	675.386	370.488	442.109	578.81	459.855	4.67825	5.67447	0.325661	2.16857	3.01138	181.968	160.258	132.88	152.206	138.104	1.28733
DLCL(33:1)						17.1613	10.9655	11.1097	13.8068	9.69596	0.141733	0.246033			0.269607	6.87524	8.68933	6.33985	7.6039	6.64197	0.76434
DLCL(33:2)	0.229436		0.338126	0.143193	0.302895	226.306	113.145	125.38	152.462	129.658	0.796452	0.569608	0.561944	0.66003	0.349879	52.8015	56.7955	33.8112	52.0265	46.2578	1.23325
DLCL(34:1)	4.35582	0.94162	2.47541	0.140546	3.18611	11.5845	13.5984	13.5261	16.065	14.8913	5.75018	2.7112	2.78391	2.44363	3.90843	9.3366	7.5664	7.01578	10.4562	11.6165	1.00341
DLCL(34:2)	27.4309	6.95996	12.0184	7.59274	24.9832	266.077	166.521	202.978	229.381	219.434	41.5454	33.5319	16.5632	17.4225	23.7947	83.6948	89.9065	64.0357	81.5032	73.873	1.33829
DLCL(34:3)	10.2227	3.52954	8.76639	3.02409	9.5861	105.084	57.9534	50.0057	74.782	91.7117	13.1135	8.98236	8.96258	10.2067	5.47811	32.0455	20.1199	40.5516	24.2058	36.8081	1.22746
DLCL(36:4)	6.96908	0.888691	0.882956	1.53516	4.49248	16.546	5.8852	8.3137	12.0559	11.4527	8.87997	9.37414	4.91316	6.3823	4.94414	5.14625	7.11492	5.77828	8.97907	3.99236	0.928215
DLCL(36:5)	0.448316	0.14391		0.144998	0.259451	12.348	8.06942	9.38972	8.12586	10.8347	2.07681	0.870187	0.282435		0.563632	3.09418	4.6038	2.60134	3.93214	1.87079	1.25426
DLCL(38:4)	8.8655	0.741037	2.50519	1.2159	4.20476	0.822397	0.314951	0.814169	0.983187	0.965307	9.91132	7.84971	5.09572	3.04102	7.53097	0.717599	0.418206	1.07024	0.468273		0.657164
DLCL(38:5)	6.48572	1.58143	2.4319	1.16042	4.10367	3.17454	2.99911	2.0989	1.26202	2.43972	8.74337	6.91391	3.63947	3.92179	5.69659	1.50856	1.27328	2.29385	1.26594	0.72256	0.73383
DLCL(40:7)	3.5049	1.40699	0.374207	1.80352	2.01298	0.584175				0.612267	4.43985	3.68122	1.60022	1.63955	2.08204	0.208404	0.267142	0.756655	0.706336	0.567782	0.571822
Hex2Cer(d32:1)	0.83776	0.198621	2.38169	1.07342	1.79331	1.57492	0.501701	1.82116	1.02367	0.806746	0.766548	0.84582	1.34043	1.49273	0.959301	0.588954	0.65298	1.00792	0.564225	0.932414	0.689574
Hex2Cer(d33:1)	3.66723	1.28361	5.44436	3.5009	5.69438	6.14455	5.88204	5.05045	5.54955	4.45114	3.02967	3.03683	2.98295	4.52692	3.67554	4.58652	4.3567	6.39546	4.85194	5.57058	0.607597
Hex2Cer(d34:0)	11.0067	3.25329	10.735	8.87666	9.63731	5.03213	2.8686	3.3004	4.68889	2.44329	6.01909	7.98068	8.95148	11.8226	8.22629	2.98993	3.47546	9.62931	5.22857	7.64239	0.737524
Hex2Cer(d34:1)	319.744	98.5859	358.868	262.049	384.352	103.797	102.044	107.638	116.434	104.231	249.584	294.924	296.191	360.396	286.487	118.668	103.525	170.156	163.261	173.365	0.801539
Hex2Cer(d34:2)	15.3605	4.00849	19.9101	10.7501	22.6109	6.69884	6.8215	6.02287	6.95802	6.72802	11.7661	15.0189	15.1915	19.1282	17.0929	4.59464	4.82136	8.09572	5.40587	8.26893	0.778844
Hex2Cer(d35:1)	8.67793	1.76987	8.06683	7.06608	10.4607		5.40983	2.81145	2.8696	1.04806	5.10029	8.2651	12.2952	10.7213	7.95466	5.24302	3.23382	7.66603	9.132	8.33556	0.860451
Hex2Cer(d36:1)	115.48	38.6197	100.219	92.6445	134.914	18.554	23.7391	17.6583	25.8469	26.1359	79.7844	89.4457	90.7009	116.806	98.8642	30.1268	27.9205	51.3325	43.3948	35.244	0.850118
Hex2Cer(d36:2)	12.163	3.41681	14.8864	13.4375	21.9367	0.912158	1.77192	1.45897	3.01539	2.86064	10.6128	12.6026	14.5227	18.1078	16.3739	3.01555	2.03023	4.86907	5.28985	3.22619	0.82391
Hex2Cer(d38:1)	53.6517	17.5111	47.0927	39.4122	64.9573	21.7855	18.5733	17.0413	21.662	19.5229	39.3975	45.6649	50.5799	61.5601	55.2153	17.6695	16.7252	30.2408	30.2229	29.1732	0.768177
Hex2Cer(d38:2)	5.83627	0.920777	10.0713	6.79954	16.8007	6.66071	2.67561	4.88715	5.84218	5.43221	5.97397	8.25888	10.1077	14.6235	13.8326	5.15329	5.73552	8.11601	7.94525	6.64206	0.496663
Hex2Cer(d39:1)	2.64384		0.889507	1.11352	4.07408	4.8517	3.55875	3.69015	3.02842	3.31537	1.01416	2.14351	2.3486	1.91824	1.69342	2.0753	2.27402	4.55019	3.4192	4.55345	0.596149
Hex2Cer(d40:1)	128.527	40.2614	142.552	94.3898	179.982	60.0797	55.4601	53.123	63.9809	53.6678	104.867	113.581	128.307	166.511	125.599	57.2389	50.9476	89.8543	84.5205	88.6202	0.706877
Hex2Cer(d40:2)	38.1807	7.35707	35.5255	27.8245	51.2082	24.7847	18.4337	20.3655	24.5132	20.7382	27.9186	35.4102	40.8099	48.0088	39.2614	17.8129	15.3766	27.2222	25.426	30.1406	0.563925
Hex2Cer(d41:1)	16.7371	5.231	18.1051	12.3399	23.3156	30.3072	26.5973	23.3548	27.2076	21.3248	12.7228	15.0071	16.3183	21.2652	15.7149	18.9736	14.5426	29.579	24.2303	36.2623	0.652076
Hex2Cer(d41:2)	15.4291	4.0805	15.8606	11.9401	21.807	20.9964	15.3424	18.0527	18.1327	14.3558	13.6568	15.9454	15.278	18.4939	15.3195	11.9759	11.4831	20.8078	15.7337	19.367	0.316839
Hex2Cer(d42:1)	153.573	43.4689	160.096	100.987	223.834	95.3158	85.5576	85.0281	96.5775	87.462	135.536	143.548	150.714	201.683	148.932	86.4027	70.5179	135.105	116.242	146.091	0.570207
Hex2Cer(d42:2)	299.977	75.4719	289.274	210.509	381.692	127.43	123.998	120.99	148.324	131.836	225.291	239.119	262.959	355.996	272.553	125.375	120.809	199.652	175.105	188.708	0.681053
Hex2Cer(d42:3)	58.9351	15.4783	54.6256	51.3677	78.9754	23.7003	19.8814	21.3442	28.8411	27.5185	39.4886	43.3532	49.7886	66.4636	59.0506	17.5968	18.4434	36.4465	32.329	33.2348	0.70525
Hex2Cer(d43:1)	2.86402	0.416233	3.10158	2.67534	4.50908	2.50679	2.09385	1.12961	1.96924	1.07999	2.72686	2.70249	3.25108	4.20609	3.22783	1.73149	0.994388	1.18067	1.3924	1.82397	0.736318
Hex2Cer(d43:2)	4.24447	0.880375	5.07675	3.46587	8.63095	2.87264	2.42863	0.895261	2.21344	2.73815	3.6497	4.77174	4.87105	6.99758	4.30075	1.60774	2.37084	3.01112	3.6176	2.94498	0.584506
Hex2Cer(d44:1)	1.61884	0.395309	1.49773	0.35546	1.57042						1.20619	0.827788	1.12	1.24036	1.37514					0.198718	0.227449
Hex2Cer(d44:2)	4.71165	0.83583	4.88779	3.35756	7.16962		0.574523	0.311129	0.998184	0.782759	3.0787	3.29366	4.78996	5.84325	5.30513	0.226094	1.18784	1.96164	0.548123	0.306598	0.74703
Hex2Cer(d44:3)	2.31511	0.138024	2.32458	1.39513	3.85573						1.51106	1.35154	1.57111	2.95131	2.36792		0.331727				0.201041
Hex2Cer(t34:1)	9.12041	2.49197	13.0307	6.64271	16.4678	3.01995	2.97569	3.58579	3.51272	2.61171	10.0455	9.31689	10.061	14.327	13.3298	5.39417	3.34078	5.8693	5.91396	5.99547	0.748726
Hex2Cer(t34:2)	0.44032		1.02578	0.703298	1.63761		0.0440059		0.113221		0.430772	0.121573	0.507152	1.13877	0.818793	0.150013	0.208165	0.0785388	0.434176	0.281403	0.478248
HexCer(d32:1)	0.876861	0.976875	1.24118	0.760294	1.24788	1.05013	1.41304	1.82362	1.54454	1.20118	0.813429	0.486378	0.84809	0.780691	0.919892	0.760119	0.478906	0.596128	0.423785	0.607352	1.7625
HexCer(d33:1)	2.14251	2.30182	3.31466	0.871992	2.67405	11.3657	9.62221	11.0218	8.94515	7.13396	1.46412	1.88942	1.78361	3.06953	1.77799	7.21959	3.5841	5.42361	4.37299	5.75976	1.14748
HexCer(d34:0)	21.8082	17.6012	16.3203	15.0053	18.8815	5.54014	4.86625	6.97473	5.64793	5.88498	14.876	17.7559	16.7204	19.4241	14.1074	7.79483	7.18906	7.20268	10.2928	8.57514	0.917257
HexCer(d34:1)	248.913	228.568	267.974	159.266	287.874	99.4929	114.033	130.564	101.31	98.0067	143.171	239.028	236.858	269.932	208.128	120.78	109.045	105.499	110.844	113.618	0.876983
HexCer(d34:2)	3.65694	3.94868	6.68508	2.33072	5.88871	2.60601	3.409	5.55947	2.28864	1.93554	2.36242	4.03163	5.19987	5.85591	4.5129	1.07892	1.51234	2.88624	2.24147	3.7318	0.780878
HexCer(d35:1)	23.3195	20.6416	21.3298	21.5674	19.3713	27.5115	26.7252	29.8947	26.9065	26.2758	18.0409	22.6544	18.0696	18.7339	19.8833	33.9452	31.2296	29.5002	28.8482	27.34	1.09659
HexCer(d36:0)	4.36066	2.20888	1.9477	1.26038	3.68297	0.563903	0.739031	1.4723	0.350268	1.1478	1.97033	1.10217	2.54178	2.73963	1.88049	1.68782	1.42446	0.784491	1.23655	1.41297	0.663141
HexCer(d36:1)	58.4781	57.2711	67.6473	40.9682	65.1727	27.9185	29.5379	31.0249	23.5078	27.8135	37.0758	53.9812	53.006	61.5781	53.7896	39.4646	35.199	26.3088	26.8759	29.487	0.847238
HexCer(d36:2)	4.94674	6.27521	4.58904	4.74639	6.87901		0.427026	0.407557		0.308971	0.597764	4.56123	2.0991	5.89507	3.54519	0.650693	0.634373	0.339264	1.30273	0.415961	0.705444
HexCer(d37:1)	1.66413	1.28509	0.773761	0.603154	2.42714	12.2645	8.89438	10.3863	9.58748	7.83976	0.811776	1.53281	1.50352	1.87411	1.42494	7.6292	7.85637	5.77084	5.48564	7.62988	0.97277
HexCer(d38:0)	2.22175	2.05852	2.30226	1.39461	2.53881	1.26194	0.714479	0.918613	1.00054	0.81989	1.34566	2.36025	1.81512	2.25658	2.14249	1.28263	0.461805	0.862961	0.712938	1.33675	0.867892
HexCer(d38:1)	48.4395	37.7348	51.5228	30.9121	56.6075	53.5332	45.7073	45.723	44.6176	39.8792	30.0244	45.8821	47.2754	55.5151	46.6101	50.0954	41.6705	34.3465	35.6703	46.6939	0.460844
HexCer(d38:2)	1.30226	1.82565	1.36585	1.30503	3.11501	3.59886	3.41573	3.48435	4.09765	2.65136	0.451876	1.54368	1.26332	1.6247	2.20146	2.02177	1.17483	1.49252	1.18833	1.71522	1.49145
HexCer(d39:1)	2.10327	2.8403	3.10171	2.06809	3.82903	27.3977	19.7119	19.7727	21.0828	17	2.13752	2.79025	4.09771	4.04127	3.67802	16.8182	12.1659	11.4809	12.0244	17.8781	0.988209
HexCer(d40:0)	3.8201	2.56535	3.79537	2.4478	5.01953	4.0782	4.08385	4.02832	3.79769	4.16713	2.99891	3.85916	3.85593	4.03336	3.75618	4.03283	3.96824	3.81908	3.72537	5.07733	0.431545
HexCer(d40:1)	112.785	89.4151	132.885	70.7941	154.245	144.299	144.341	150.457	137.649	116.351	84.7635	128.82	114.162	141.97	115.037	150.49	123.805	104.319	109.667	147.458	0.472573
HexCer(d40:2)	8.5413	9.03483	12.5462	6.30248	10.791	13.8103	15.8742	15.8953	14.6044	10.2308	5.27421	8.84062	9.75281	11.5852	8.92326	7.91922	5.46769	5.97463	9.32607	11.4121	1.44751
HexCer(d41:0)	0.219652	0.120348	0.227987	0.0989677		2.43905	2.06889	1.18919	2.44511	1.81324	0.216946			0.489931	0.0705834	1.35626	0.837484	0.795582	1.28073	2.54179	0.749328
HexCer(d41:1)	14.3112	10.3939	15.7388	7.61978	19.0706	104.571	97.6172	101.643	90.9467	72.2647	11.1451	15.2431	13.6268	16.7759	14.0306	75.6009	57.0297	50.6994	50.0832	80.0225	0.997695
HexCer(d41:2)	3.23576	4.5686	5.2867	3.06524	5.15968	15.78	18.0159	17.5586	14.7603	10.4663	2.04022	3.55254	3.86313	5.5249	3.68446	9.74147	3.27464	5.66618	7.15927	11.2618	1.2457
HexCer(d42:0)	2.17327	1.37686	1.87527	0.984524	2.55842	4.58678	3.27825	3.85684	3.84018	2.491	2.07128	2.519	1.58501	1.97134	1.70147	2.94264	2.34241	2.08441	2.45587	3.71351	0.903518
HexCer(d42:1)	123.905	99.6498	134.59	68.8353	165.84	179.752	196.931	205.81	171.618	147.193	98.0732	133.756	121.186	147.329	118.364	184.687	154.376	131.493	130.874	185.103	0.741498
HexCer(d42:2)	80.4506	73.1416	98.6231	52.1031	100.119	71.0975	83.501	81.583	69.4064	57.3515	45.1375	75.4136	74.8804	89.6742	72.7802	52.9046	39.9471	44.1785	48.6308	64.8806	1.20377
HexCer(d42:3)	6.61294	8.67831	11.2019	5.78658	9.24507	4.61395	7.9122	8.37808	7.43829	4.69912	3.44906	5.73997	7.21442	7.98056	7.55093	4.14271	2.98192	3.38909	5.47202	5.14248	1.09583
HexCer(d43:1)	2.02566	1.52107	2.01321	1.302	2.11593	9.44193	9.30831	9.43368	7.61424	6.53912	1.05863	3.03825	2.20874	2.76595	2.29219	8.02622	6.41161	6.01166	5.95495	9.09145	0.918094
HexCer(d43:2)	1.32859	1.10568	2.35109	0.88146	1.76463	1.58456	1.78852	2.60166	2.48629	2.0773	0.755228	1.43626	1.85633	1.83306	1.1104	1.86626	1.21543	1.13276	1.8242	1.42823	0.924071
HexCer(d44:1)	0.928596	0.507685	0.977141	0.469276	1.14272	0.733469	1.15779	0.350954	0.638462	0.889466	0.73381	0.94101	0.98178	1.22966	0.766586	1.05033	0.506539	0.432762	1.07228	1.36471	0.363806
HexCer(d44:2)	0.922116	1.00498	1.35214	0.655831	1.53603	0.432956	0.874264	0.948409	0.668344	0.369283	0.785808	1.48084	1.35142	1.16761	1.01149	0.811539	0.257819	0.140483	0.738779	0.325388	0.900647
HexCer(t34:1)	11.4225	11.1364	11.6549	6.09395	14.2761	4.6168	6.83908	5.63374	5.28976	5.67795	9.41603	11.3243	14.3132	17.1838	11.5783	9.4126	6.41951	5.93882	5.81266	7.14292	0.768294
LPA(15:0)	0.0102399	0.0377831			0.0110206	0.165245	0.071696	0.0777112	0.10266	0.0520378	0.0366526	0.0387164	0.0907394	0.0278283	0.0264274	0.178107	0.279104	0.0968241	0.337331	0.234749	1.37655
LPA(16:0)	0.317813	0.354373	0.46209	0.344224	0.391906	1.07226	0.718337	0.817242	0.873512	0.743613	0.408815	0.391995	0.667612	0.57949	0.47982	1.24416	0.857665	1.13248	0.988961	1.18936	1.20178
LPA(16:1)	0.12128	0.0874213	0.167434	0.166536	0.107129	1.34438	0.862882	0.798824	0.976609	0.577672	0.207674	0.17664	0.120076	0.101892	0.224871	1.16109	1.18955	1.1753	1.38497	1.0057	1.13163
LPA(18:0)	1.32005	0.803402	1.60834	0.752358	1.86976	0.40238	0.370233	0.374474	0.334515	0.407645	1.25402	1.20627	1.86956	2.48989	1.4891	1.27901	1.15695	1.00698	0.818948	1.10905	1.01922
LPA(18:1)	0.965091	0.581173	0.802251	0.192129	0.717462	0.348925	0.135637	0.228916	0.324085	0.26937	0.853303	0.955585	0.979021	0.946452	0.885946	0.544143	0.514394	0.45732	0.431025	0.226481	0.794881
LPA(O/P-16:0)	0.12699	0.0363437	0.447456	0.0416029	0.287148	0.348186	0.0456775	0.033415	0.0833698		0.210512	0.492301	0.399125	0.469269	0.321537	0.0744166	0.0186956	0.430731	0.334251	0.467378	0.566911
LPA(O/P-16:1)	0.115168	0.0531425	0.315669	0.0869267	0.123511	0.1244	0.0159496	0.0788406	0.0641205	0.071178	0.173244	0.163289	0.356344	0.219025	0.137538	0.256398	0.150688	0.467013	0.518587	0.535221	1.65943
LPC(O-14:0)	2.15765	0.680953	1.78886	2.00561	2.57588	0.440489	0.462067	0.381906	0.39326	0.407122	1.38279	1.65069	2.15958	2.58008	1.54224	0.683898	0.582595	0.933707	0.607763	0.534829	0.828375
LPC(O-15:0)	3.53914	1.2287	2.90583	2.94006	4.75359	8.2488	7.96037	7.6104	6.25991	6.10255	2.55812	3.14061	4.2363	5.04204	3.05403	9.41232	8.91466	10.5624	8.43275	9.42201	1.20673
LPC(O-16:0)	136.547	44.888	104.629	115.363	178.848	32.3461	32.732	29.4783	30.582	30.1248	90.6177	106.04	135.556	168.528	106.39	50.1787	44.2052	60.4431	51.4399	55.0014	0.807813
LPC(O-16:1)	5.60119	1.73852	4.80516	5.22087	8.49034	1.36037	1.08155	1.07088	0.923847	0.991242	3.47483	4.13419	5.19843	7.37503	4.76521	1.85007	1.68035	2.30345	1.81756	1.91933	0.790708
LPC(O-17:0)	4.42082	1.16354	3.71927	3.49199	6.03743	2.7758	2.90171	2.73739	2.57728	2.71465	3.11547	4.02558	5.70299	5.99242	3.82128	4.56922	4.34116	5.28445	4.52044	5.33119	1.25267
LPC(O-17:1)	4.51817	1.37622	3.68093	4.00322	6.46293	1.26242	1.12633	0.883034	0.655876	1.02976	3.24494	3.59462	4.92541	6.15823	3.6992	2.24348	1.7836	2.77908	2.15161	2.05874	0.828864
LPC(O-18:0)	33.7287	10.7251	27.6283	26.7956	47.5788	4.78097	4.96762	4.2339	4.85535	5.2294	27.861	30.5477	35.8965	40.0095	28.345	8.42427	8.03836	9.45075	8.32353	9.05494	0.850421
LPC(O-18:1)	152.368	55.5597	128.218	141.62	216.573	7.65719	7.63754	6.45131	7.68138	10.5833	106.119	124.311	164.931	195.677	127.553	18.8507	17.8958	27.161	20.4446	19.4341	0.877906
LPC(O-18:2)	1.49113	0.424133	0.738462	0.991115	2.41506	0.0388015	0.0797347	0.00928725		0.0409569	0.795692	1.09096	1.56505	2.16705	1.17574	0.0887104	0.117027	0.144222	0.0963672	0.096249	0.746803
LPC(O-19:0)	0.184118	0.0396064	0.145203	0.165066	0.230932	0.0977245	0.0628085	0.0883924	0.0903907	0.0762058	0.154937	0.197038	0.19932	0.223723	0.148242	0.105548	0.0658101	0.127278	0.140706	0.15217	0.711185
LPC(O-19:1)	0.718263	0.218028	0.560684	0.667955	0.960808	0.0697263	0.0343775	0.0235526	0.0502114	0.0334734	0.560695	0.513214	0.721284	0.904316	0.551237	0.137103	0.160548	0.165143	0.0765841	0.168288	0.855809
LPC(O-19:2)	0.0716804	0.017417	0.0882318	0.0446965	0.122515				0.0209834		0.0415275	0.0785993	0.0730914	0.136813	0.04402	0.0328737	0.0132928	0.0146831		0.0158122	0.441445
LPC(O-19:3)	0.0145011		0.0244927	0.0332098	0.0402143							0.0150759		0.0223161	0.0111264						0.0206446
LPC(O-20:0)	3.33718	1.53261	2.82137	2.67393	3.98801	2.04417	1.95368	1.6906	2.05987	1.8301	2.72291	2.60331	3.1184	3.47798	2.52947	2.17154	1.99153	2.72753	2.57805	2.95748	0.781075
LPC(O-20:1)	0.611505	0.229479	0.560759	0.629978	0.949295	0.0348273	0.104793	0.0642519	0.0967177	0.078546	0.442331	0.48633	0.71077	0.815489	0.492435	0.145778	0.110187	0.24179	0.181565	0.0989704	0.835883
LPC(O-20:2)	0.237693	0.0566909	0.105624	0.119258	0.448759						0.192735	0.102297	0.198495	0.286019	0.201706			0.0205323			0.194632
LPC(O-20:3)	0.236046	0.0428612	0.274193	0.169966	0.371898						0.147123	0.0863297	0.189893	0.131985	0.123134				0.00746529		0.253117
LPC(O-21:0)	0.47359	0.136454	0.272415	0.254859	0.488088	0.189356	0.183059	0.179791	0.189133	0.233058	0.356812	0.204522	0.36017	0.340009	0.189521	0.355423	0.37038	0.367381	0.255825	0.234771	0.921666
LPC(O-21:2)	1.0884	1.12286	1.04401	1.26939	0.812765	1.43521	1.35703	1.13592	0.892079	1.25112	0.85397	1.013	0.812532	0.859428	0.917361	0.820065	0.556426	0.937829	0.928278	0.568744	1.55652
LPC(O-22:0)	4.40799	3.85622	4.48592	3.23626	5.15565	3.79363	3.11115	3.01928	3.49955	3.44543	3.70647	3.90225	4.56532	5.07937	4.0312	3.99764	4.10943	5.26106	4.41476	5.32387	1.37358
LPC(O-22:1)	0.236387	0.0916362	0.202285	0.187462	0.301966	0.177015	0.135335	0.118819	0.160616	0.159745	0.189542	0.168506	0.221195	0.250687	0.160311	0.147293	0.168057	0.197947	0.179525	0.206216	0.550919
LPC(O-23:0)	0.473881	0.40068	0.630685	0.111355	0.287903	0.362003	0.319747	0.287169	0.397927	0.376023	0.281857	0.15887	0.522953	0.245267	0.278294	0.458304	0.362128	0.50971	0.459361	0.494316	0.75386
LPC(O-24:0)	0.891663	0.871237	1.03348	0.572813	0.933492	0.716126	0.401765	0.632567	0.87594	0.801569	0.738559	0.871793	0.868747	1.11554	0.791572	1.04371	1.00116	1.178	1.06352	1.12622	1.60452
LPC(O-24:1)	0.309376	0.257886	0.295041	0.25063	0.335725	0.252985	0.182034	0.153735	0.225939	0.207017	0.275426	0.254398	0.291926	0.326616	0.272523	0.230244	0.266358	0.293571	0.294193	0.371544	1.28629
LPC(O-26:1)	0.0716046	0.0831228	0.0755887	0.0296921	0.0455386		0.0678227		0.05543	0.0306052	0.0549125	0.0411036	0.100047	0.0643215	0.0355183	0.0207414		0.112952	0.0268793	0.0376464	0.164941
LPC(P-14:0)	1.74029	0.497197	1.08001	1.22661	1.98784	0.763691	0.680287	0.634306	0.695918	0.723054	1.18925	1.261	1.71822	2.26829	1.27041	1.4353	1.30647	1.95809	1.47016	1.27459	1.23362
LPC(P-15:0)	3.6209	1.08719	2.25405	2.38328	3.71023	6.59921	6.83079	6.78509	4.74084	5.09764	2.16953	2.4067	3.39947	4.99244	2.4448	10.1587	9.68627	11.6553	9.19221	9.14518	1.45791
LPC(P-16:0)	245.604	85.7434	147.792	184.666	239.391	106.05	110.559	103.785	102.153	112.416	139.01	155.109	214.658	267.006	144.49	250.567	241.153	354.82	282.915	254.846	1.78776
LPC(P-16:1)	4.42023	1.68178	3.08514	3.14036	5.23767	1.81206	1.78377	1.67993	1.43696	1.69874	2.78362	3.01804	4.06416	5.47106	3.34456	3.57421	3.21327	5.50717	4.4577	3.71348	1.42095
LPC(P-16:2)	0.130106	0.0210284	0.134924	0.0740761	0.113744	0.551618	0.395902	0.111388	0.631238	0.545966	0.0881103	0.0606168	0.0267543	0.11757	0.0507744	0.125485	0.284471	0.159261	0.158339	0.259162	1.11713
LPC(P-17:0)	13.0128	4.53887	0.468601	0.516129	7.38026	4.49673	4.4004	3.80821	6.01022	4.81652	8.45971	0.781925	13.289	15.247	9.32778	7.93088	8.23542	11.5033	9.09366	8.65873	0.848534
LPC(P-17:1)	3.35665	1.19827	2.03753	2.39873	4.17467	1.28613	0.793343	0.698619	0.750493	1.13452	2.33876	2.56898	3.60757	4.6337	2.55333	1.88322	1.95995	3.69921	2.7958	2.60686	1.13852
LPC(P-17:2)	0.0292054	0.0118965	0.0298423	0.00810629	0.0190321	0.209367	0.0802626	0.187703	0.182012	0.093987	0.0228059	0.0415634	0.061525	0.0287465	0.0301352	0.115744	0.102393	0.0920943	0.0701896	0.108036	0.922868
LPC(P-18:0)	31.4871	12.4643	22.4934	24.401	35.5884	10.3755	9.80228	8.86425	10.5313	11.8028	20.9764	24.53	32.3524	36.0356	22.1689	18.7272	19.1366	27.6917	23.1879	22.0281	1.11616
LPC(P-18:1)	102.796	41.7026	65.2252	79.5981	119.171	22.5997	19.9476	17.9655	20.9171	22.8087	65.3071	77.4405	104.082	120.779	75.3313	56.577	53.1804	99.1993	77.0106	66.9731	1.19266
LPC(P-18:2)	1.92669	0.775857	1.28472	1.52124	3.11323	0.172804	0.253718	0.935506	0.389392	0.997997	1.49938	1.56154	1.8922	2.95801	2.05136	0.965393	0.768569	1.43015	1.43245	0.683264	0.747308
LPC(P-19:0)	0.164788	0.0786063	0.143204	0.140369	0.25833	0.181426	0.0744056	0.11295	0.156911	0.118012	0.158686	0.0962911	0.208283	0.234308	0.16086	0.160712	0.132569	0.225219	0.179068	0.208681	0.821391
LPC(P-19:1)	0.545804	0.147111	0.285357	0.390067	0.762753	0.110893	0.148414	0.114817	0.0994009	0.114846	0.382212	0.362618	0.541899	0.590202	0.351036	0.351552	0.301292	0.567907	0.494364	0.381052	1.22846
LPC(P-19:2)	0.0817688	0.0271562	0.0316347	0.021267	0.098101	0.0244002	0.0169646	0.0137149	0.0290817	0.0143392	0.045889	0.0622685	0.0594216	0.105211	0.0502373	0.0197682	0.0646269	0.130011	0.10122	0.0713649	1.29335
LPC(P-20:0)	1.66147	1.04311	1.61397	1.33114	2.02764	1.66142	1.58395	1.44647	1.599	1.53806	1.45253	1.49357	1.81339	2.02507	1.42478	1.75585	1.7069	2.19675	1.96837	2.16855	1.20082
LPC(P-20:1)	0.364195	0.134603	0.230408	0.254025	0.400581	0.254563	0.224707	0.173562	0.138604	0.189372	0.291161	0.298549	0.465238	0.432019	0.280149	0.332652	0.303629	0.498767	0.388876	0.439174	1.44658
LPC(P-21:0)	0.0213775	0.0218032	0.0206693	0.00347366	0.0171763	0.0394359	0.0321874		0.0174633	0.00385549	0.0149976	0.0340868	0.00893402	0.0281738	0.0242319	0.00970475	0.0951474	0.0202566	0.0367589	0.0467628	0.803074
LPC(P-22:0)	0.863046	0.557308	0.809114	0.586048	0.919984	0.824357	0.669928	0.765757	0.815487	0.749584	0.581648	0.705598	0.938618	0.91744	0.720374	0.751064	0.781213	1.09491	0.900897	1.0047	0.913429
LPC(P-22:1)	5.54799	5.56162	4.76859	4.62562	5.09005	6.08549	6.13578	5.91357	6.40988	6.30651	4.59668	5.08769	4.07956	3.70825	3.86035	5.70297	6.96683	6.20636	5.62634	5.94623	0.793938
LPC(P-24:1)	0.063902	0.0419805	0.0823275	0.043621	0.0864039	0.0613406	0.0763071	0.0601835	0.0827432	0.0693467	0.0702791	0.0539856	0.0753704	0.0761654	0.0523652	0.106866	0.0626515	0.115573	0.0902236	0.0845006	1.12111
LPE(O-14:0)	2.3439	0.749378	1.95945	1.91848	2.80354	0.429858	0.45536	0.422976	0.431061	0.26739	2.81296	2.32789	3.23077	3.34063	2.27991	0.631781	0.611891	0.590805	0.640994	0.421382	0.852712
LPE(O-15:0)	4.41057	1.25488	3.31695	2.49776	4.77359	14.3533	13.6737	13.8305	9.99144	10.6924	5.4075	5.22089	7.19711	8.35676	5.38059	17.9872	17.6126	16.1942	14.0959	18.2464	1.2271
LPE(O-16:0)	284.423	83.0242	226.243	187.354	336.239	84.4594	83.0965	82.7333	71.4029	72.1328	360.024	308.26	440.844	517.099	335.583	134.257	151.585	147.95	136.008	154.118	0.762159
LPE(O-16:1)	5.23507	1.19101	5.2462	5.23449	4.19678	1.55762	1.61047	0.577239	2.72978	1.08127	7.68305	3.03767	5.0025	9.62653	7.06124	2.17944	2.89142	2.66377	2.36366	1.98896	0.701602
LPE(O-17:0)	12.2428	3.30493	11.1291	7.87948	14.6953	17.7123	17.1312	16.6088	14.7285	14.1819	17.784	16.1912	24.7376	28.2059	18.6597	26.0016	27.4586	27.3514	24.476	32.3784	1.44046
LPE(O-17:1)	3.59941	1.30102	3.14103	3.23034	4.88642	1.78045	1.57005	1.72566	1.1868	1.21161	4.39483	5.21178	7.79495	7.43032	4.51276	2.61637	2.4677	2.48518	2.18586	2.68019	0.714604
LPE(O-18:0)	142.708	45.6146	127.079	96.7905	194.939	38.7758	39.1828	36.6685	34.4293	36.1556	207.959	182.205	237.549	274.356	186.801	67.0266	71.9627	71.2462	63.089	73.276	0.770633
LPE(O-18:1)	178.574	57.6774	158.969	139.333	232.245	13.7263	14.4273	12.6559	12.7039	13.6494	233.091	205.31	303.229	365.845	220.16	36.7609	40.6308	41.4313	36.3996	36.939	0.814964
LPE(O-19:0)	0.357875	0.131032	0.326052	0.381867	0.707941	0.46834	0.479833	0.517547	0.408467	0.332151	0.580253	0.40059	0.862334	1.16339	0.601315	0.79693	0.725645	0.617884	0.610436	0.811257	0.980273
LPE(O-19:1)	1.2313	0.304079	0.910895	0.681208	1.42271	0.337601	0.516935	0.467906	0.222803	0.367348	1.5096	1.21212	2.29029	2.33414	1.41217	1.09105	1.16952	1.58544	0.578312	0.797728	0.910695
LPE(O-19:2)	1.52037	0.650562	1.12864	1.41626	2.92653	0.138029	0.133161	0.178314	0.019907	0.0950276	1.67813	1.29239	2.16384	2.97087	1.56031	0.306944	0.447417	0.5344	0.268689	0.538714	0.794512
LPE(O-20:0)	2.40675	1.7784	2.33766	1.81588	2.72897	1.145	1.22234	1.20051	1.25497	1.06176	2.48659	2.14292	2.95483	3.42083	2.39544	1.6932	1.57506	1.73084	1.759	2.28041	0.943227
LPE(O-20:1)	0.419817	0.121478	0.622923	0.921091	0.907453	0.0321719	0.0132863	0.0242464	0.0352143	0.0551891	1.16484	0.831831	1.23529	1.47569	0.992312	0.111658	0.140363	0.190839	0.274046	0.108388	0.787364
LPE(O-20:2)	0.110497		0.114001	0.106886	0.132156					0.0169909	0.100448	0.0869147	0.206361	0.30998	0.155978				0.0139162		0.251913
LPE(O-22:0)	0.804027	0.830273	0.958675	0.57271	0.924658	0.560943	0.548379	0.371668	0.535026	0.503055	0.616421	0.608381	0.701736	0.946488	0.700273	0.735271	0.702317	0.761072	0.743903	0.921008	1.25089
LPE(P-14:0)	7.3385	2.65912	5.05521	5.28561	8.21446	9.6185	9.73706	10.7025	8.18691	8.1138	6.24341	4.61888	7.22388	8.5451	5.03434	9.95379	9.76832	8.48244	7.60444	7.70339	0.702534
LPE(P-15:0)	17.6357	5.06389	12.6046	11.7026	18.6659	259.258	231.879	253.736	166.276	178.74	15.7611	12.5385	19.908	24.2373	13.1791	188.142	185.46	153.629	136.231	154.352	0.947639
LPE(P-15:1)	0.205516	0.0850188	0.163892	0.187214	0.139535	0.904395	0.698637	0.833586	0.43501	0.521679	0.10593	0.0981622	0.110963	0.140796	0.104097	0.385824	0.378172	0.339512	0.340959	0.40392	1.11197
LPE(P-16:0)	1330.63	434.829	945.14	931.196	1505.18	2043.26	1903	2000.64	1720.76	1796.43	1110.53	876.17	1421.8	1678.77	953.927	2421.51	2693.45	2618.52	2331.77	2503.33	1.27707
LPE(P-16:1)	12.8191	4.82674	13.0989	13.2434	21.9337	29.9492	27.2544	27.7002	23.4738	24.1892	15.5219	7.90764	19.8185	15.6609	11.2312	30.2923	29.3149	30.9132	30.9965	24.5138	0.979776
LPE(P-17:0)	74.1605	24.6849	57.6193	55.447	91.959	199.269	179.271	182.176	148.955	157.723	69.9414	61.4988	93.7962	108.799	61.5122	230.611	240.109	240.327	206.097	246.949	1.25109
LPE(P-17:1)	14.3794	5.46983	11.4303	11.2364	20.3531	31.9867	28.507	28.8412	21.5685	22.6064	15.1666	12.6971	19.6655	22.4047	12.9886	32.4219	33.5813	32.1028	27.6242	31.4633	1.06755
LPE(P-18:0)	599.29	216.004	469.608	441.68	761.519	319.133	321.289	308.839	289.205	326.078	555.884	495.52	735.596	838.933	514.23	675.881	726.715	782.464	652.924	712.34	1.62472
LPE(P-18:1)	1111.89	408.033	811.963	820.579	1347.78	470.556	461.873	439.244	429.261	427.13	1003.62	865.085	1333.33	1620.84	921.339	972.218	1019.78	1204.04	1050.03	1051	1.35236
LPE(P-18:2)	8.52681	3.36981	6.89695	6.88853	13.0494	6.1729	4.67246	5.15753	5.23608	4.91501	8.87515	6.95794	11.8165	13.5141	8.26587	8.63958	7.98946	10.8017	14.9619	9.43567	1.27593
LPE(P-19:0)	1.91877	0.901142	1.78613	2.8684	2.24587	2.44321	2.18347	2.20803	1.78407	1.80222	1.87295	1.66549	2.34773	2.70044	1.77615	3.12438	3.24915	3.69362	3.03228	3.7045	1.59407
LPE(P-19:1)	7.25493	2.6071	4.82153	5.09299	9.3766	8.51412	8.47711	8.53327	7.29476	6.55981	6.42899	5.37253	8.82088	10.6658	5.93521	12.962	14.5479	17.5179	12.6949	14.2097	1.63299
LPE(P-19:2)	0.375047		0.198282	0.307685	0.869411	0.21127	0.0935074	0.203195	0.117972	0.220923	0.400105	0.592333	0.623122	0.869179	0.481379	0.317132	0.37976	0.481789	0.41803	0.41937	0.884437
LPE(P-20:0)	15.4273	11.2942	15.4991	11.4085	17.9372	9.85046	10.0624	9.47061	9.21683	8.59159	12.9225	12.1292	15.3887	18.2938	13.083	13.685	13.0001	14.5213	14.6005	16.5864	1.34766
LPE(P-20:1)	5.63123	2.29136	4.3654	4.42358	6.79705	2.57672	2.58721	2.59318	2.23274	2.26954	4.81799	4.24027	6.44251	8.02125	4.97813	5.06532	5.06412	6.04538	5.23765	5.01085	1.32983
LPE(P-20:2)	1.02631	0.479557	0.98787	0.854117	1.62179	0.264654	0.330352	0.319462	0.369857	0.413159	0.948771	0.795737	1.51431	1.64341	0.958611	0.536822	1.11274	1.32895	1.26959	1.02476	1.25859
LPE(P-20:3)	0.508243	0.101975	0.474721	0.392391	0.870727	0.174238	0.0897002	0.0613613	0.118978	0.140409	0.595856	0.451169	0.520698	0.728426	0.229363	0.6581	0.305625	0.288459	0.584517	0.228622	0.996427
LPE(P-21:0)	0.966092	1.02882	1.4331	0.710102	1.39024	0.756407	0.72854	0.670068	0.841713	0.568135	0.966929	1.05974	1.24465	1.48186	0.931523	0.932655	0.901147	1.05647	1.09482	1.28529	1.03627
LPE(P-22:0)	2.83587	2.88361	3.38568	2.30138	3.38696	2.38088	2.13293	2.12263	2.22266	2.00193	2.16924	2.53346	3.13583	3.53191	2.77828	2.68443	2.68336	3.11972	2.98578	4.02846	1.29666
LPE(P-22:1)	0.376806	0.237455	0.42362	0.328695	0.460991	0.554816	0.394585	0.545215	0.423504	0.507707	0.42001	0.325826	0.462461	0.560078	0.372486	0.68988	0.627284	0.881153	0.69397	0.762325	1.52721
LPE(P-24:1)	0.111231	0.293297	0.278075	0.125379	0.328894	0.173799	0.20093	0.211444	0.18926	0.20304	0.131674	0.191758	0.265131	0.234883	0.196693	0.308787	0.285924	0.211376	0.26571	0.378969	1.12333
LPG(14:1)		0.00386203		0.002986	0.00458293	0.270202	0.233838	0.215634	0.172095	0.218829			0.00422655			0.0937034	0.0405731	0.0974836	0.0678126	0.0581184	1.13596
LPG(15:0)	0.176907	0.0154866	0.0469131	0.07573	0.172207	5.62363	3.78573	4.32177	4.50093	4.47075	0.194316	0.20713	0.154853	0.224184	0.188361	3.36103	3.51809	3.2837	2.79735	2.88865	0.975651
LPG(15:1)	0.0110293	0.00438496			0.00565062	0.741329	0.436943	0.570863	0.488606	0.466187		0.00657681	0.00509727		0.00293426	0.21463	0.196679	0.221791	0.213488	0.222475	1.07203
LPG(16:0)	13.5396	2.91159	6.56345	9.75213	14.8702	27.2257	20.1029	23.1332	24.2636	24.4414	13.9904	12.8636	16.5214	17.4526	11.7202	22.544	25.1215	26.9244	22.4486	21.7603	0.880186
LPG(16:1)	4.90524	0.675934	1.58748	1.94511	4.89583	53.5095	30.2798	36.0404	41.9697	38.0327	5.94439	5.70638	4.2741	4.08066	4.13472	17.7142	15.6576	21.3084	19.6759	18.582	1.18208
LPG(16:2)	0.165353	0.054949	0.0528971	0.0627715	0.13054	2.1179	2.00715	1.8833	1.14436	1.02738	0.0862373	0.138185	0.090378	0.0719991	0.131912	0.552528	0.47388	0.394975	0.288956	1.11736	1.25181
LPG(17:0)	0.322042	0.0962632	0.213024	0.2416	0.27215	4.65098	3.28193	3.90011	4.05486	3.94081	0.462148	0.379985	0.525964	0.50745	0.32207	4.22635	5.05671	4.61104	3.73092	3.92715	1.03279
LPG(17:1)	0.785127	0.133314	0.266071	0.353618	0.61945	11.4021	6.16908	7.75817	7.78747	7.59492	0.967596	1.11376	0.759829	0.727866	0.765609	3.98931	3.75258	4.02998	3.96896	4.19317	1.13801
LPG(18:0)	4.02175	1.38832	2.56398	2.69949	3.75693	5.52447	4.60024	5.29409	4.88668	4.86612	4.60236	4.33853	5.12671	5.40555	3.84655	6.8944	9.09403	7.94009	6.6827	6.21299	1.39984
LPG(18:1)	28.1562	6.39324	11.748	11.8552	23.5248	27.9111	21.24	23.1593	24.8008	24.8428	30.7391	37.5606	22.2479	21.8527	25.8114	14.1808	14.1797	14.7543	15.3029	14.9791	1.01104
LPG(18:2)	4.83195	0.498989	1.50675	2.08948	3.74157	3.41274	2.16328	2.57234	3.25278	2.91115	4.89186	6.12437	4.83278	4.52316	3.96141	1.48337	1.37482	2.18401	2.14187	1.7886	0.779587
LPG(18:3)	0.166836		0.0166766	0.0661698	0.138615	0.284585	0.0893856	0.216058	0.101847	0.211147	0.215147	0.217075	0.135511	0.0709708	0.170677	0.0690478	0.0926013	0.121316	0.100749	0.0513086	1.02066
LPG(19:1)	0.185154	0.0155616	0.157221	0.0723195	0.116049	0.552621	0.330566	0.470803	0.364936	0.351763	0.233792	0.324746	0.182408	0.176608	0.181439	0.263852	0.233703	0.34114	0.301428	0.348221	0.881223
LPG(20:1)	0.0933838	0.0437327	0.105456	0.0559372	0.100102	0.0239924	0.0548829	0.043904	0.038286	0.0401283	0.143974	0.152259	0.066307	0.0988464	0.134973	0.0812207	0.125576	0.068019	0.0902659	0.0479348	0.929414
LPG(20:2)	0.343701	0.112553	0.135547	0.185026	0.300151	0.0551403	0.0330831	0.0738678	0.0131401	0.0439428	0.256101	0.362437	0.282201	0.261559	0.33444	0.0418431	0.0759972	0.074769	0.088732	0.0648916	0.829169
LPG(20:3)	2.34652	0.38027	0.654811	1.01304	1.43319	0.643442	0.555811	0.687193	0.62243	0.668931	2.05604	2.60885	1.90756	1.80461	1.74422	0.668043	0.641692	0.825119	0.734511	0.629408	0.665073
LPG(20:4)	0.905487	0.227549	0.379043	0.564272	0.708483	0.569251	0.403906	0.627747	0.518694	0.484526	0.999745	1.18422	0.89477	0.877154	0.766766	0.681989	1.07873	0.755036	0.792447	0.495227	0.793613
LPG(22:4)	0.112471	0.0237758	0.0268657	0.0538735	0.0411506	0.0299969		0.0215844	0.0104889	0.0251149	0.0717173	0.126955	0.0970883	0.0746372	0.105853	0.027235	0.0359798	0.0399381	0.0174826	0.0235812	0.609782
LPG(22:5)	0.800005	0.34572	0.377001	0.353995	0.66669	0.102496	0.0538299	0.174271	0.105948	0.143062	0.768547	0.869124	0.516542	0.554586	0.568784	0.225418	0.400595	0.238525	0.221373	0.142918	0.817715
LPG(22:6)	3.23429	1.6245	1.47451	1.33231	2.59421	0.675881	0.44556	0.610797	0.393212	0.656316	3.13143	3.29126	1.90214	2.07292	2.18585	0.707175	0.961321	0.810984	0.627139	0.457515	0.827326
MLCL(46:2)						28.5184	15.8515	25.1301	30.6378	18.1482						3.39726	2.55641	2.19054	2.19589	2.91907	1.37887
MLCL(46:3)						13.9238	7.59708	10.6625	7.02123	1.3476							0.43588				0.298102
MLCL(47:2)						60.0621	38.9905	36.7483	43.9385	33.2805						5.4916	11.9419	7.05782	5.77788	12.0748	1.36862
MLCL(47:3)						18.9125	7.05509	15.7653	7.37356	8.15038						1.12307	0.54907		0.918509	0.593826	1.05344
MLCL(48:2)						26.4513	20.6483	19.2553	26.8857	19.2045					0.238814	11.7987	12.7985	9.26608	9.02183	21.0095	0.862861
MLCL(48:3)		0.346013				502.664	321.372	421.302	467.611	329.897						117.539	120.595	91.9979	97.8457	122.758	1.25713
MLCL(49:2)						25.1336	21.611	17.8475	23.9217	5.63808						7.68273	8.84321	6.04021	6.13149	8.01666	1.10758
MLCL(49:3)						248.388	153.353	165.354	199.267	143.544						58.0482	57.955	47.7217	39.1509	79.5777	1.34385
MLCL(50:3)	3.21682	0.861855	1.83228		5.67699	348.527	256.692	281.018	276.464	240.058	4.08133	1.52422	4.17648	4.54212	3.68404	92.2847	102.042	85.3544	84.4535	119.294	1.26647
MLCL(50:4)			0.350213			80.1083	65.1553	66.845	79.6908	54.4132			0.590475		0.314397	16.8559	14.7065	22.0075	16.7658	28.84	1.18604
MLCL(51:3)					1.23796	103.416	65.2568	72.3657	76.8121	65.8767		0.753901				27.3868	29.3728	27.5978	23.4931	32.3706	1.10379
MLCL(51:4)						28.8814	12.8627	10.396	22.7206	13.5097				0.357612		4.12105	4.36275	8.19681	4.06859	5.37272	1.07245
MLCL(52:3)	12.1651	4.92096	10.1593	4.31817	15.345	76.7546	63.6825	66.7458	70.9691	52.0782	20.7243	18.0809	14.2608	16.6051	16.1013	28.1811	32.0046	27.9489	30.5497	33.1513	1.28625
MLCL(52:4)	5.3523	2.30817	4.63854	1.64994	9.3304	35.9225	30.2254	33.3075	33.6254	17.3801	8.38368	6.49698	5.78295	7.71001	6.24923	8.70112	9.20213	15.3047	9.10115	18.9909	1.2946
MLCL(54:3)	3.57004	1.07347	1.39474	1.44604	11.3109	0.560934	0.521275	0.627598	3.74621	0.597951	7.79503	8.4517	2.91273	6.43964	6.72205		0.817696	0.528882	0.359474	0.757845	0.631973
MLCL(54:4)	9.35881	4.34255	7.5952	2.11048	8.28934	3.37488	0.57574	1.28126	5.06816	3.52276	13.2775	15.3314	12.9664	14.3715	7.08693	1.17276	1.35039	0.491454	1.39109	1.69463	0.837029
PA(29:0)	0.0653008	0.0423315	0.0775886	0.0786329		0.29534	0.0598669	0.347542	0.130754	0.208251		0.048338	0.123361		0.1255	0.34754	0.321675	0.709785	0.660992	0.727067	1.43127
PA(30:0)	1.20937	2.05882	2.87038	2.40512	2.60672	4.33152	2.95151	2.48202	4.66974	4.19371	1.19906	2.38642	2.55176	2.35676	2.43524	2.02015	1.814	3.34481	4.85764	3.50887	0.65685
PA(30:1)	0.234168	0.127074	0.664205	0.206204	0.264283	0.156857	0.348054	0.081154	0.444817		0.196515	0.235845	0.386988	0.286062	0.372109	0.170596	0.47681	0.809642	1.60485	0.957266	1.21004
PA(31:0)	0.578592	1.17056	1.53137	0.698993	0.972807	10.6384	7.31189	5.505	9.42255	8.88621	0.619141	1.22633	1.32873	1.24439	1.20749	5.29172	4.19811	9.04421	10.4364	9.7405	0.893794
PA(31:1)	0.296213	0.246049	0.562905	0.241273	0.265157	3.55106	3.28094	2.38349	6.07944	3.183	0.133605	0.344999	0.346955	0.448045	0.293878	3.96603	4.55491	9.48551	10.9522	8.50801	1.33259
PA(32:0)	9.2754	11.7806	18.2535	12.1859	14.1768	35.209	23.2079	20.2056	35.5999	32.7555	6.99896	13.2187	12.6314	13.2108	12.8447	16.2773	12.4686	28.6933	30.1088	29.388	0.818329
PA(32:1)	8.42173	10.9918	19.3054	10.5613	12.8571	14.5692	13.628	9.97554	25.2298	14.6062	6.66556	11.7833	12.1864	13.4895	12.3411	17.6689	19.3912	45.6705	53.2634	38.9727	1.44633
PA(32:2)	0.504779	0.990251	2.1182	1.03338	1.14357	6.7365	5.96336	4.94512	9.50985	6.44724	0.567518	0.881354	1.01547	0.999562	1.16639	5.53077	5.65689	10.3614	12.6987	11.4145	1.09892
PA(33:0)	0.304761	0.244717	0.49594	0.277625	0.465759	8.42758	4.93771	4.89144	7.17869	6.71034	0.145941	0.502516	0.306094	0.445332	0.35573	4.31568	3.12345	6.58767	7.02979	7.96743	0.906222
PA(33:1)	1.19065	1.46444	2.43758	1.43166	1.7138	6.67031	5.45712	4.67775	10.1603	7.1518	0.928082	1.65822	1.899	1.94414	1.81621	8.52357	8.7167	17.7916	22.3392	16.741	1.41046
PA(33:2)	0.125341	0.0810126	0.239725	0.135021	0.134703	3.17021	2.47342	1.79184	4.07526	2.52761	0.019653	0.0806611	0.0755216	0.18887	0.101244	2.90622	2.65821	5.07412	6.06492	5.79837	1.20669
PA(34:0)	1.17946	1.41212	2.35541	1.39145	1.81769	5.84328	3.6707	3.55454	5.13152	4.20581	0.771586	1.46237	1.70259	1.58595	1.32492	2.8427	2.17701	3.79882	4.09795	4.70294	0.87888
PA(34:1)	18.0329	24.3048	39.2369	21.8017	28.1763	7.52425	7.27736	5.545	12.4161	8.50359	14.4573	23.4229	24.6482	26.9689	24.4955	11.6184	12.9791	26.454	32.7227	26.975	1.1496
PA(34:2)	4.04368	4.91492	10.0598	4.75719	6.46026	4.24556	4.82471	3.64283	8.01224	4.95798	3.17077	5.51223	6.02537	7.1619	5.77954	4.99348	5.66499	12.2372	15.0736	13.0806	1.31623
PA(35:0)	0.0218808	0.019124				0.570748	0.396958	0.32656	0.702952	0.556603		0.0448314				0.422054	0.241215	0.402732	0.42044	0.640552	0.456699
PA(35:1)	0.859498	1.02456	1.30621	0.846034	1.20419	1.48662	1.54657	0.7238	2.22979	1.53949	0.756502	1.19692	1.17189	1.31158	1.35087	2.04706	2.47851	5.06224	6.32888	5.50812	1.58451
PA(35:2)	0.242308	0.561481	0.878214	0.516456	0.601492	0.829098	0.558978	0.735791	1.61013	0.875616	0.253564	0.524704	0.587444	0.328413	0.512556	1.3538	1.34611	2.65687	3.42253	3.80886	1.50936
PA(35:3)	0.103966	0.102866	0.136477	0.0265807	0.0816304	0.0596125	0.26931	0.0439386	0.433509	0.0770591	0.0430605	0.0248505		0.125406	0.100773	0.204614	0.300855	0.782028	0.895916	1.23985	1.40447
PA(35:4)	0.0550175	0.0533736	0.16025		0.0346781	0.065819	0.0457011	0.0315608	0.101379	0.0535946		0.0685334	0.106133	0.0324205		0.122889	0.100441	0.825667	0.943576	0.784664	1.40501
PA(36:0)	0.0517172	0.0413551	0.118495	0.0352432	0.0250504	0.479063	0.224499	0.12262	0.3503	0.266479	0.0222792	0.0722516	0.0325476	0.0220821	0.0274841	0.218395	0.345297	0.251925	0.366725	0.264996	0.872435
PA(36:1)	12.1007	14.7482	18.9326	8.6028	15.568	1.04469	0.862331	0.502778	1.54564	1.25033	11.2658	14.1645	14.5431	17.5516	15.7955	2.23332	2.63065	4.49549	5.9211	5.24677	0.909948
PA(36:2)	6.05384	8.46958	14.0094	6.79149	9.54317	1.18395	1.23636	0.733814	1.73706	0.981893	5.17988	8.27888	8.97877	10.1821	8.18349	1.36304	1.81447	3.81056	4.99768	4.42856	0.856939
PA(36:3)	2.09008	2.87788	4.66019	2.51404	3.02908	0.26928	0.485998	0.368408	0.599284	0.274349	1.66845	2.81025	3.22383	3.76573	3.09428	0.634412	0.90508	1.95922	2.57897	2.47989	0.954115
PA(36:4)	4.55823	6.27914	11.1486	5.43439	5.58687	0.602084	0.418669	0.552864	1.15623	0.588762	3.42728	6.78468	6.6087	7.20606	6.47755	1.60123	1.81097	5.1595	5.79767	5.71851	0.996508
PA(36:5)	1.13692	1.51162	2.88567	1.21007	1.12183	0.187895	0.15275	0.135479	0.66969	0.32196	1.04046	1.8994	1.72907	1.8633	1.39061	0.819635	1.18808	2.87266	2.69408	2.73138	1.52247
PA(37:4)	0.0249496	0.23277	0.415796	0.144034	0.230514	0.453477	0.193421	0.100511	0.545031	0.095627		0.190355	0.286912	0.169111	0.0965902	0.342986	0.581328	1.41151	1.797	1.37588	1.49208
PA(37:5)	0.0448892	0.0284406	0.0724846	0.0209676				0.040698							0.0167237	0.0895046	0.193735	0.257183	0.607391	0.645289	0.545011
PA(38:2)	0.186175	0.410258	0.67685	0.127643	0.460722			0.0476942			0.286628	0.321064	0.432618	0.447413	0.388516				0.0319393	0.132125	0.367983
PA(38:3)	4.22205	4.74159	6.45868	2.59647	3.98817	0.0821868	0.11234		0.0729255	0.0775126	2.66414	3.93791	4.50863	5.26088	4.04415	0.373606	0.62804	1.28256	1.4009	1.25864	0.829037
PA(38:4)	7.74195	10.6188	15.0889	7.3071	8.55462	0.751995	0.731864	0.469511	1.31636	0.731983	6.08532	10.0599	10.6729	12.2305	9.82361	2.34491	2.55458	3.79852	4.77953	4.87534	0.900114
PA(38:5)	3.26128	4.28433	7.94641	3.89203	3.9587	0.322024	0.36251	0.13688	0.298945	0.390495	2.70755	4.56733	4.78253	5.23347	4.12426	0.70146	0.65138	1.23303	2.06636	1.51577	0.856459
PA(38:6)	1.51345	1.99542	3.75761	1.65592	2.02943		0.0528496		0.116254	0.0252731	1.31435	1.98629	2.05808	2.44225	1.91143	0.0849466	0.0437404	0.625014	0.897776	0.605491	0.72715
PA(40:3)	0.325602	0.551068	0.712358	0.224136	0.458449		0.0440058				0.177913	0.245939	0.306141	0.507818	0.390738	0.029333		0.0796628	0.0747395		0.489547
PA(40:4)	0.874652	1.22197	1.65692	0.729024	1.32853	0.255588	0.165142	0.085785	0.32072	0.103236	0.777644	1.09005	1.09874	1.13172	1.08628	0.556152	0.436824	0.709101	0.535335	0.48542	0.924267
PA(40:5)	2.81148	4.01936	5.58648	2.32312	2.93408	0.203063	0.229382	0.256428	0.387264	0.27608	2.38741	3.30127	3.50935	3.82801	2.92522	0.39906	0.290535	0.369131	0.772446	0.987466	0.891835
PA(40:6)	2.39491	3.7786	4.85979	2.08743	2.43551	0.0367696	0.034674	0.0512015	0.0424087	0.0378461	2.05203	2.35411	2.83223	3.02038	2.57657			0.107931	0.300691	0.228135	0.808959
PA(40:7)	0.175633	0.122044	0.780222	0.262162	0.370612						0.158048	0.236031	0.241998	0.485093	0.490117						0.0150445
PA(O/P-32:0)	0.226236	0.18486	0.536306	0.163178	0.216702	0.340354	0.0652278		0.143264	0.040395	0.050634	0.0996202	0.341091	0.163329	0.311648				0.164855	0.0749289	0.287336
PA(O/P-34:1)	1.14447	1.36809	2.36892	1.19577	1.65108						0.511354	1.2082	1.01407	1.71234	1.31485	0.0326342		0.118147	0.261475	0.167718	0.601868
PA(O/P-36:2)	0.194741	0.413093	0.851452	0.17873	0.329221						0.17227	0.383755	0.450404	0.43573	0.446636	0.0227291		0.0193651	0.0166576		0.480361
PC(28:1)	0.64608	0.526737	1.05797	0.516984	0.741083	3.88971	3.86998	4.10156	3.4852	2.74509	0.520455	0.438988	0.810524	1.05513	0.748433	1.82713	1.49029	1.19122	1.45311	2.32351	1.28146
PC(29:0)	26.5138	24.9091	31.1914	20.1146	28.7985	109.22	132.303	129.481	113.405	95.7465	23.5328	27.2509	32.6409	35.8481	29.6532	122.877	109.798	120.51	119.145	155.347	1.02733
PC(29:1)	0.725447	0.515394	1.09775	0.361451	0.732194	11.4066	12.7966	12.6408	10.068	7.75503	0.719629	1.01961	0.821526	1.00943	0.776014	6.31122	5.62803	5.12358	5.24966	9.0467	1.04833
PC(30:0)	615.149	558.879	822.144	525.497	733.599	339.078	362.534	362.809	322.916	290.638	566.634	612.022	688.943	719.652	650.079	447.667	418.938	475.36	460.963	599.94	0.961941
PC(30:1)	58.5088	60.5846	83.7498	51.2257	70.4339	178.449	222.413	218.823	178.25	143.514	54.8352	62.5024	66.7334	68.4699	67.0977	120.873	96.5193	97.3093	98.4131	148.559	1.17879
PC(30:2)	1.90901	1.88599	3.30777	1.83809	2.35821	4.95062	4.3433	6.0014	4.1323	3.47671	1.37944	2.47405	2.23377	2.40435	2.19777	2.32613	2.06657	1.64395	2.14497	3.1731	1.47237
PC(31:0)	323.23	292.731	335.26	242.769	319.904	397.545	409.319	410.563	374.034	367.683	266.801	314.912	354.528	384.437	324.009	649.217	649.477	735.82	714.066	891.74	1.77039
PC(31:1)	52.3558	55.2158	59.937	40.9066	52.866	1295.11	1282.65	1338.09	1212.44	1054.45	48.6145	56.1491	62.1379	63.1284	58.8722	864.835	739.88	692.836	708.956	1056.35	1.00042
PC(31:2)	0.836969	2.2701	2.67395	1.20073	2.00015	31.5557	32.4918	34.2328	26.9577	26.0862	1.41172	1.84557	2.21206	2.43609	1.52212	17.6503	14.7811	13.3832	13.043	19.8167	1.12248
PC(32:0)	2819.71	2582.69	3299.66	2481.3	3221.13	243.844	242.173	240.767	238.934	260.763	2474.08	2708.33	2972.07	3011.31	2707.63	458.638	503.659	605.464	579.388	636.303	0.957754
PC(32:1)	1302.95	1277.03	1583.65	1137.54	1440.66	4561.58	4433.93	4739.92	4343.46	3931.51	1249.15	1337.75	1401.38	1417.32	1352.38	3219.32	2961.52	3060.47	3081.29	4043.91	1.00222
PC(32:2)	79.2533	83.5762	109.279	79.9763	92.6306	1148.26	1107.02	1237.51	1014.8	918.293	78.0263	89.2511	94.8057	91.9327	96.059	553.821	499.631	425.577	436.33	673.501	1.18734
PC(32:3)	5.2308	4.19172	5.56544	4.67265	4.78984	12.2039	10.1311	11.2776	10.6962	10.2752	4.02332	5.2383	6.57217	5.45463	5.03049	6.72903	5.9504	6.65438	6.80259	9.4243	1.22478
PC(33:0)	80.0049	72.6935	86.5904	68.3672	87.6677	75.8576	75.2581	75.7423	75.6861	77.7507	77.6223	86.8308	96.8683	100.729	85.1262	125.719	131.742	148.386	139.855	151.47	2.01869
PC(33:1)	183.289	176.006	204.697	158.013	187.445	1785.37	1653.65	1768.05	1735.11	1668.42	174.819	197.137	212.948	212.042	188.41	1417	1318.73	1299.63	1296.35	1712.76	0.958145
PC(33:2)	16.194	18.5959	21.2109	17.2301	18.3296	554.335	477.535	535.13	468.162	444.121	17.6887	19.1066	20.4937	21.9233	19.637	311.306	276.198	237.274	242.821	363.617	1.05923
PC(33:3)	0.762867	1.06627	1.6965	0.988268	0.962997	18.7931	17.2186	18.6927	18.5242	16.0203	0.570674	0.563337	1.20694	1.83895	0.982807	10.3543	8.396	11.1448	9.44202	13.0402	1.06149
PC(34:0)	254.351	220.618	296.861	242.321	317.749	36.3589	33.1425	34.3767	34.5747	39.7705	241.358	265.339	281.867	284.078	252.37	65.6889	75.6443	86.3556	84.0378	81.226	0.947438
PC(34:1)	2562.39	2471.74	2867.16	2302.04	2856.37	2011.52	2036.9	2131.05	2111.16	2075.23	2362.4	2575.35	2668.19	2632.36	2434.13	1947.78	1910.44	2041.05	2037.44	2327.55	0.88565
PC(34:2)	458.743	480.799	558.433	428.187	521.733	1169.91	1227.96	1352.43	1154.54	1064.72	444.07	487.808	506.387	493.263	468.41	759.29	700.75	674.196	703.984	910.832	1.2399
PC(34:3)	36.7238	39.2804	48.5882	37.9833	41.6145	175.574	181.128	199.264	181.019	161.481	36.4351	41.326	45.1406	40.275	46.3659	91.7576	77.7721	92.504	95.1657	121.719	1.23069
PC(34:4)	12.5775	11.7137	12.9859	12.953	12.5791	26.3924	24.0237	30.1223	25.9243	22.3887	11.4598	13.3706	14.3174	13.1846	12.4372	13.79	13.409	17.7603	17.6573	19.6257	1.31011
PC(34:5)	2.30681	2.24579	2.50425	1.78073	1.80132	0.979909	1.69615	4.14887	1.1101	3.64905	2.24214	2.34011	2.76041	2.46954	2.03839	2.06453	3.36383	1.95582	1.71635	2.02074	0.0816187
PC(35:0)	5.87262	5.14527	6.06768	5.28799	6.11764	8.256	9.74258	10.0446	9.08188	8.41433	6.33256	6.34954	7.17775	8.05073	6.58578	13.4158	14.295	16.1456	14.992	14.8575	1.64158
PC(35:1)	89.9475	83.6871	91.564	76.2707	93.4329	513.757	491.481	512.231	521.819	509.789	90.4867	96.6177	98.4747	104.438	91.3084	470.581	447.201	467.07	451.178	554.179	0.974708
PC(35:2)	49.8139	48.6251	59.8134	45.7982	56.7825	384.274	383.48	400.51	363.48	335.256	49.0104	53.5373	56.3224	56.4118	50.5004	255.362	228.452	218.342	226.641	310.801	1.02331
PC(35:3)	17.4495	17.1211	17.599	16.278	16.5345	146.876	133.791	141.087	134.927	120.185	14.8408	17.9163	18.9726	20.4618	18.4015	81.1384	72.6403	91.1697	91.5084	119.193	1.00798
PC(35:4)	9.29991	9.88917	7.29814	9.29038	7.68699	91.6186	83.4616	85.6206	82.9628	71.9064	8.74338	12.3461	12.2268	10.142	10.3223	72.461	68.8129	76.9103	80.5501	100.911	0.973554
PC(35:5)	1.00505	1.50364	0.744692	0.814317	0.376214	14.0171	12.8264	12.464	12.4454	12.0631	1.76534	2.03248	1.13975	2.17093	0.891469	15.3369	13.1626	15.3796	14.6605	18.5205	1.1053
PC(36:0)	8.42176	7.17866	8.7617	9.08375	11.2514	2.72822	1.97029	1.26395	1.37249	2.64492	9.45305	9.28032	10.9746	9.68302	7.56725	4.6836	4.85559	6.59591	5.52113	4.80115	1.03697
PC(36:1)	802.633	712.926	820.075	636.737	909.185	405.275	426.974	426.943	452.138	455.823	900.39	901.926	865.916	918.001	848.542	496.295	490.108	529.884	534.376	558.56	0.909575
PC(36:2)	762.027	750.392	916.238	728.909	946.738	453.993	506.934	523.515	492.188	456.141	751.092	795.852	808.343	812.522	788.889	373.776	342.624	361.273	375.769	452.739	1.12914
PC(36:3)	334.388	350.772	342.424	286.852	324.026	272.826	292.971	304	295.945	265.838	287.184	318.889	340.284	349.833	321.432	211.332	186.47	254.773	253.865	286.885	1.2548
PC(36:4)	654.663	685.601	718.577	652.433	629.342	523.753	493.214	494.906	496.042	443.588	571.483	735.733	688.312	686.251	666.178	484.949	481.738	618.608	620.806	731.217	0.923151
PC(36:5)	167.83	181.231	167.74	146.942	148.596	362.291	304.017	333.865	303.35	285.384	172.941	186.453	170.817	168.543	156.973	256.151	250.235	278.511	280.279	348.402	0.913963
PC(36:6)	11.9395	9.93948	12.1734	10.8384	10.616	44.3615	35.0128	38.8384	34.0453	31.7853	14.2939	14.5543	13.4572	12.7577	12.062	27.7997	27.6619	26.6356	26.8406	36.7372	0.95112
PC(37:0)	0.228412		0.100048	0.333776	0.190832	0.64839	0.58358	0.784446	0.598804	0.535806	0.184309	0.161552	0.280598	0.33852	0.194715	1.20575	1.17809	1.07784	1.34727	1.19697	1.50148
PC(37:1)	7.88842	7.20662	8.38671	6.8095	9.4175	27.5737	27.4496	27.0562	28.1049	25.5169	7.94464	7.83356	8.02229	8.82159	7.12215	24.4488	22.0313	23.3372	22.797	29.7379	0.953242
PC(37:2)	14.8765	13.2219	16.5364	13.0359	17.6832	43.36	45.4505	45.4928	39.5321	34.8477	13.6817	13.2734	15.3089	15.39	14.0418	30.5367	26.1483	26.4318	26.4699	38.796	1.03495
PC(37:3)	27.1212	23.2676	29.0375	23.119	27.7723	88.8305	85.8327	86.7037	90.6269	79.2868	23.9615	27.8135	30.4575	30.6825	27.4147	67.7067	58.831	84.0022	81.1654	104.771	0.930892
PC(37:4)	31.2879	32.9696	36.6762	30.8629	30.8292	177.058	154.658	154.458	163.536	147.947	28.7601	36.8435	37.8115	38.8336	35.7924	153.21	144.081	191.255	192.549	249.668	1.06744
PC(37:5)	14.5939	15.423	15.916	13.857	14.0071	113.909	94.8884	98.8042	93.7478	88.0471	14.5939	16.2952	16.75	16.1128	13.3991	91.2101	83.2034	93.9395	92.8564	131.474	0.982251
PC(37:6)	3.22072	2.86427	4.00307	3.3806	2.88614	29.9811	28.9671	28.3929	27.6213	26.0768	5.17923	4.19966	4.59613	4.76327	4.20247	28.3091	25.8804	26.8234	25.5609	37.8029	0.997939
PC(37:7)	0.0971451	0.0739643				0.641919	0.516205	0.433224	0.591016	0.432038						0.430892	0.422571	0.186317	0.089997	0.311878	0.836699
PC(38:0)	2.42436	2.23693	2.8871	2.04615	3.12563	0.495358	0.381115	0.18831	0.474336	0.503204	2.37488	2.59891	2.11746	2.8986	1.98439	1.03763	0.703028	1.22688	0.933242	0.824146	0.929237
PC(38:1)	17.9725	14.914	19.5237	15.9689	23.1414	13.2963	14.516	13.5294	13.4907	14.2132	18.1989	16.0589	17.2925	19.0125	17.495	17.8989	15.5665	16.2065	17.9764	19.5414	1.12727
PC(38:2)	43.6619	39.263	47.5302	38.0563	54.5975	24.3019	25.5591	27.7181	25.6181	24.3389	39.6333	37.7714	40.4915	42.1019	41.5668	21.3627	19.9548	20.5479	21.7509	25.1688	1.04738
PC(38:3)	262.86	260.375	271.494	219.702	262.841	98.4043	104.878	97.6197	113.841	106.932	229.719	253.261	277.435	293.967	266.861	111.583	102.031	139.682	136.671	159.65	0.935064
PC(38:4)	709.276	807.251	872.269	684.702	785.689	308.181	309.421	292.774	330.554	302.253	686.314	856.436	838.312	843.471	837.574	386.023	368.128	491.887	492.244	595.353	0.954944
PC(38:5)	548.551	598.405	686.119	553.664	620.647	317.837	314.587	314.579	310.33	285.896	548.204	634.136	633.455	613.935	607.892	294.9	279.895	337.695	342.459	438.601	0.934023
PC(38:6)	290.347	293.048	310.958	257.36	308.362	220.937	206.205	210.121	209.616	185.741	311.401	307.843	303.101	300.97	287.171	198.311	174.263	221.991	216.943	285.871	0.853083
PC(38:7)	22.9076	18.6019	28.5513	22.3131	30.8241	78.1843	70.2879	73.2604	66.5142	59.8602	29.8638	26.1432	28.6902	27.7678	28.5034	53.5331	49.1279	51.4907	48.9771	65.2908	0.982574
PC(39:0)	0.108244	0.0747878	0.346961	0.153975	0.263993	0.471102	0.448082	0.508404	0.29104	0.534304	0.215504	0.197146	0.0925774	0.199431	0.100969	0.727937	0.768066	0.904662	0.985889	1.09276	1.52583
PC(39:1)	0.515073	0.936182	0.998554	1.01388	1.16755	5.14315	4.77463	3.80314	4.44742	4.18001	0.970163	0.701199	0.875689	1.18109	0.978939	4.80712	4.3234	4.36014	4.5897	6.27369	1.02662
PC(39:2)	1.59201	1.24438	1.7713	1.47685	2.29104	3.44008	3.22082	3.48737	2.97349	2.85839	1.16583	1.25362	2.06323	1.54143	1.80337	2.81379	2.50916	2.39718	2.60017	4.38006	0.816302
PC(39:3)	7.07549	6.80788	8.51769	7.08133	8.96464	7.277	7.99308	7.16093	7.26881	6.84084	6.47022	7.68889	8.0993	7.93909	8.42426	7.2474	6.06406	8.58731	7.84769	10.7823	0.60992
PC(39:4)	9.58595	8.68758	13.6648	9.85536	11.9196	25.0078	23.2496	21.988	23.6903	21.1955	8.32647	9.79166	11.1613	11.1121	10.6222	21.9634	19.1234	25.4142	26.228	35.7371	1.01215
PC(39:5)	12.9689	12.0683	14.3538	11.5741	14.2033	33.1394	31.443	30.1283	33.0428	28.1673	10.5483	12.9631	13.4952	13.2737	13.395	32.6159	27.0165	33.4398	33.3413	48.4448	1.03467
PC(39:6)	11.7226	11.5739	12.5126	9.07502	11.6724	49.9926	46.2429	42.8417	47.6374	44.1644	12.1529	12.5097	12.7264	14.1969	12.9107	50.9119	44.8176	55.1248	53.7605	77.4481	1.11074
PC(39:7)	3.60043	2.80336	5.36498	3.6071	5.18398	22.8455	18.6537	18.8044	17.4379	16.9461	5.74831	5.26134	5.00743	5.31838	5.53773	17.4644	16.1436	16.732	15.6702	24.1026	0.945904
PC(39:8)						0.86316	0.42895	0.442141	0.400535	0.293844						0.331865	0.228224	0.417079	0.25821	0.449822	0.644163
PC(40:0)	2.55233	2.22908	2.8605	2.60641	3.20078	0.976253	0.963659	0.680493	0.692674	0.793816	2.55662	2.00707	2.4695	2.52085	2.60974	1.26624	0.926696	1.30419	1.02603	1.12631	0.926528
PC(40:1)	10.0651	8.66452	10.9747	8.05718	13.3818	20.7654	18.2294	16.3801	15.8571	16.8203	10.5114	10.281	9.98755	11.585	10.6467	19.3137	14.885	16.5124	16.5557	25.0414	0.915876
PC(40:10)	0.55346	0.171325	0.352637	0.201504	0.330851	0.469787	0.133874	0.423652	0.222884	0.222164	0.578276	0.536632	0.623583	0.475139	0.462775	0.321073	0.391125	0.27017	0.409261	0.496193	0.524751
PC(40:2)	9.07833	7.89377	11.6476	7.96817	12.7022	6.99244	7.05458	6.19338	6.92348	6.40444	9.01233	8.43218	9.08278	9.68169	8.99559	7.14193	5.48208	6.11801	6.47434	8.5266	0.760897
PC(40:3)	27.772	24.8792	34.7053	25.7194	32.6164	5.89344	7.1921	6.67492	6.68398	6.67222	23.087	25.2118	29.9537	30.1676	29.2873	9.87717	8.37525	10.5756	10.2858	11.9827	0.935986
PC(40:4)	54.667	51.7172	72.9753	55.0252	77.5246	21.5466	22.7774	20.1835	23.8728	22.8788	48.1536	55.9877	59.4465	57.0216	60.755	27.4832	24.6607	32.1647	31.6582	41.1857	0.898225
PC(40:5)	159.916	165.624	223.972	159.068	200.612	60.0333	61.7639	54.6588	66.5623	63.2473	159.293	181.847	179.399	184.554	175.856	70.6809	61.0771	80.957	79.8322	110.779	0.924708
PC(40:6)	273.727	291.432	353.507	247.729	329.403	103.776	102.494	93.152	115.785	100.826	302.62	313.241	316.672	324.69	311.057	107.208	97.097	137.51	134.622	188.196	0.931432
PC(40:7)	171.253	142.712	220.451	151.798	238.776	50.6067	51.7957	48.9885	50.9144	47.0665	202.488	190.506	205.523	207.098	206.597	47.7385	43.5039	53.3827	53.489	73.5461	0.949326
PC(40:8)	29.6129	5.51806	38.6044	26.7027	33.3197	15.5964	13.9353	14.9407	12.6877	14.8557	28.9798	36.2082	36.221	37.0754	40.4029	14.6884	16.4783	18.7362	16.9306	22.5933	0.714738
PC(40:9)	7.55021	3.79258	7.55979	5.50521	6.56315	3.03509	2.419	2.99165	2.47885	2.97202	6.86442	7.41808	8.78671	8.20816	7.71945	3.05818	3.696	4.8464	4.3471	5.87546	0.884093
PC(41:1)	0.378625	0.54326	0.455384	0.374779	0.732182	4.49477	4.09224	3.85998	3.62135	3.26112	0.874503	0.710485	0.577734	0.910084	0.527889	4.21944	2.76216	3.81878	3.3093	5.39287	0.965038
PC(41:2)	0.616661	0.132246	0.469214	0.468285	0.651579	1.90607	1.62358	1.52526	1.37526	1.35068	0.656188	0.498477	0.750719	0.611777	0.792813	1.3479	1.23849	1.13335	1.4458	1.91435	0.882955
PC(41:3)	1.64059	1.52783	1.56113	1.3477	1.71377	0.717434	0.837913	0.979742	0.873522	0.664144	1.57462	1.37233	1.83881	2.04542	2.13398	1.25072	1.2484	1.27517	1.28385	2.01449	1.14252
PC(41:4)	2.00392	1.30055	2.8654	2.03513	2.66084	1.67242	1.46555	1.59093	1.38632	1.38678	1.79033	1.61092	2.09724	1.95651	2.06375	1.99104	1.57435	2.17511	2.10102	3.09084	1.0677
PC(41:5)	2.18389	1.75716	3.50139	1.92389	3.09712	3.27529	3.09899	2.75429	2.74026	2.65893	1.99426	2.2004	2.65288	2.61181	2.03203	3.3949	3.09722	3.49669	3.2423	5.57294	1.09362
PC(41:6)	3.04191	2.92236	4.37203	3.10245	4.37385	5.07505	5.21164	4.89432	5.28915	4.69284	3.27211	3.86325	3.54661	3.9684	3.6626	5.42691	4.47252	6.09601	5.82948	9.96128	1.07694
PC(41:7)	2.90161	1.51056	4.2278	2.87895	3.61308	2.08446	2.17784	2.38651	1.83273	1.88431	2.57796	3.1929	3.84194	4.11074	3.59657	1.71693	1.93619	2.11795	1.93224	3.29184	0.641739
PC(41:8)	0.650737	0.364479	1.15431	0.407453	0.781827	0.642375	0.710876	0.610961	0.541434	0.592743	0.739272	0.845398	0.647799	0.965757	0.875037	0.536415	0.514633	0.518125	0.528887	0.880288	0.375196
PC(41:9)	0.50215	0.0867268	0.902186	0.52756	0.784853	0.499148	0.429074	0.343705	0.685054	0.431995	0.671651	0.657919	0.930346	0.858765	0.802646	0.294815	0.559052	0.587872	0.546603	0.766777	0.414683
PC(42:1)	6.69805	5.33045	6.39505	4.69851	8.92056	5.63727	4.33801	4.50534	4.53521	5.09128	7.70563	6.01649	6.73298	7.64835	6.39112	4.88818	4.22163	4.69085	5.1608	7.33722	0.611847
PC(42:10)	51.4343	22.3542	70.5944	39.0039	59.5522	7.54627	6.46708	6.81606	6.2849	7.06941	52.2348	59.7923	56.0277	62.1385	65.4082	9.18259	10.2897	12.3598	11.7206	16.7163	0.889652
PC(42:11)	8.51666	3.49613	10.2599	5.03159	7.96345	1.08582	0.653212	1.01104	0.83527	0.983766	10.8167	10.1486	8.84854	9.47996	10.0459	1.39625	1.64771	2.10302	2.00412	2.53738	0.874169
PC(42:2)	4.90213	4.07078	5.60257	4.33346	6.98865	3.2379	2.85536	2.63382	3.16969	2.83038	5.04485	4.22021	5.37782	5.27309	5.52587	3.16949	2.67846	2.65176	2.70296	3.48111	0.880753
PC(42:3)	9.18723	8.02548	10.4359	7.74224	11.1538	2.41221	2.33585	2.04908	2.18411	2.0213	7.88971	8.4509	9.15236	9.60926	9.38096	3.41953	2.94726	3.57566	3.36852	5.01815	0.933518
PC(42:4)	14.2148	11.3702	19.3166	12.0938	18.3313	2.9596	3.21369	2.88559	2.80817	2.87252	12.2777	14.4481	14.5489	15.6079	14.7034	4.80762	4.97462	5.17487	5.72756	7.82998	0.916103
PC(42:5)	16.5457	15.0634	24.4965	15.4919	24.555	3.06031	3.20844	2.79797	3.56029	3.28014	15.6305	16.525	17.9392	18.8368	18.703	4.92777	4.42716	5.53535	5.43066	7.68415	0.914472
PC(42:6)	20.7904	21.1463	30.786	19.6263	29.8726	3.81572	4.1641	3.74365	4.00894	3.98477	21.1282	21.3238	22.5465	24.0505	21.9244	5.94406	5.04067	5.804	6.0158	8.40933	0.93322
PC(42:7)	20.1948	15.4152	31.5159	19.5504	29.8205	2.90835	3.11863	2.80462	3.19708	3.19174	19.4539	19.983	22.9147	23.321	21.2613	3.40119	3.27581	4.09291	4.08679	5.61402	0.931136
PC(42:8)	10.8036	6.36266	17.2969	11.8468	17.5697	1.92376	2.39232	1.9557	2.12062	2.42942	11.2967	13.0168	15.9544	16.6409	14.9363	2.60236	2.984	3.78488	3.65353	4.95983	0.880385
PC(42:9)	32.13	17.934	42.3843	27.0039	38.7707	4.07191	4.4586	4.4328	4.77293	4.58124	31.7575	34.5069	38.3805	42.3026	39.4155	6.14262	6.92643	9.26292	8.16562	10.4343	0.907009
PC(43:1)						0.474961	0.463413	0.158704	0.302526	0.287772			0.0938479			0.254757	0.0323791	0.105754	0.0419727	0.15576	1.07155
PC(43:3)			0.0875265	0.0567985	0.176721	0.195724	0.263667	0.299664	0.189637	0.193189	0.128503	0.0816377	0.0819872	0.404024	0.15754	0.300689	0.255494	0.204606	0.256207	0.452658	0.779857
PC(43:4)	0.499307	0.212586	0.910943	0.49499	0.518947	0.532146	0.631347	0.55142	0.479397	0.339761	0.678042	0.635649	0.44699	0.906608	0.814542	0.773097	0.760297	0.840632	1.07079	1.71396	1.40903
PC(43:5)	0.499851	0.417097	1.24716	0.15317	0.745332	0.205759	0.250327	0.223425	0.203687	0.232172	0.45151	0.757772	0.527718	0.802195	0.55029	0.39469	0.291306	0.377659	0.415712	0.898758	0.75431
PC(43:6)	0.656636	0.109328	1.00358	0.596569	0.890704	0.126131	0.19666	0.224874		0.123943	0.521683	0.559505	0.46454	0.615646	0.491401	0.303325	0.192458	0.210836	0.191908	0.506666	0.65327
PC(43:7)	0.791281	0.711869	1.27471	1.01632	1.21741	0.0313876	0.0661488	0.103065	0.0255617	0.0768582	0.50337	0.757637	0.78238	0.966368	0.517273	0.17164	0.200107	0.135999	0.221624	0.265923	0.870354
PC(43:8)	0.266103	0.350312	0.361255	0.428171	0.566325			0.0242861			0.255271	0.146683	0.406241	0.446095	0.285779			0.0613866		0.0287101	0.432442
PC(43:9)	0.558509	0.0481301	0.745492	0.350723	0.512064	0.0606547	0.0796858	0.106832	0.0331278	0.0194985	0.570673	0.469108	0.575295	0.745851	0.572718		0.0218565			0.0964686	0.691218
PC(44:10)	4.31344	2.79634	9.06273	5.44808	9.72196	0.60799	0.554998	0.438277	0.489873	0.643073	5.76171	6.94061	6.46234	7.30017	6.66417	0.947198	1.09009	1.68771	1.25448	1.36297	0.866915
PC(44:11)	12.7617	4.75232	15.8212	9.38157	16.582	0.761468	0.794668	0.724111	0.736765	0.847798	14.9088	15.5254	15.072	16.3632	16.4407	1.33103	1.45865	1.98804	2.09611	2.19331	0.897806
PC(44:12)	12.9835	4.77639	18.0865	10.4729	17.3102	0.857838	0.813148	0.833078	0.911574	0.79111	17.6526	15.7118	15.6811	16.4675	17.3387	1.3267	1.44081	1.98838	1.4197	2.18823	0.900758
PC(44:3)	1.31847	1.14988	2.70429	1.5522	3.01339	0.545981	0.542005	0.394432	0.572349	0.579502	2.11184	1.74796	2.47999	2.43326	2.26313	0.814807	0.530928	0.872788	0.949603	1.55629	0.818622
PC(44:4)	9.3442	6.54857	12.3826	6.8478	13.9984	3.74731	3.70286	2.91166	3.30251	3.37115	10.5643	9.95639	10.8203	11.9223	10.9381	4.86962	3.91326	5.90392	5.98856	10.7076	0.878788
PC(44:5)	8.01139	5.58471	11.2486	6.19538	10.5107	1.56286	1.85622	1.67118	1.85597	1.63909	7.64104	7.85037	8.26604	9.08468	8.47797	2.53678	2.27602	3.16085	3.34442	5.44553	0.889517
PC(44:6)	4.91151	4.84161	7.73379	4.70757	7.80929	0.570424	0.753442	0.419445	0.707508	0.796505	5.3938	5.37433	5.88313	6.69565	6.0728	0.920715	0.984677	1.30958	1.27829	2.30452	0.920462
PC(44:7)	5.64485	3.69884	9.42214	5.25344	7.33439	0.282205	0.440318	0.353568	0.309099	0.216517	5.12258	4.82515	6.33298	6.5148	6.2066	0.593556	0.556091	0.819916	0.746377	0.919198	0.91778
PC(44:8)	3.85683	2.06458	5.27867	3.53219	5.09963		0.114136	0.220612	0.121642	0.112191	2.73202	3.64307	3.94568	4.5016	3.73616	0.248489	0.249776	0.320832	0.405116	0.458394	0.86037
PC(44:9)	4.41613	2.58993	8.40075	4.72146	7.78334	0.200152	0.163045	0.183432	0.356911	0.265761	4.22438	4.92661	5.97811	5.95667	5.95757	0.40288	0.325561	0.764169	0.707418	0.814223	0.893339
PC(45:4)			0.124534		0.19084	0.156284	0.140195	0.0588493	0.217564	0.11184	0.122838	0.18384	0.113033	0.107748	0.164793	0.214607	0.101968	0.177847	0.188211	0.374765	0.905815
PC(45:6)	0.284286	0.119633	0.345268	0.159503	0.303979	0.0572602	0.0988126	0.116295	0.025254	0.0282893	0.192683	0.277628	0.198586	0.281576	0.236009	0.0609662		0.168216	0.0952902	0.37142	0.804232
PC(46:10)	0.547299	0.287764	1.00484	0.645919	0.980337			0.0232738			0.632637	0.710229	0.635904	0.896614	0.786407		0.0603757	0.0244375	0.0332148	0.076971	0.631138
PC(46:11)	0.544608	0.276341	0.890762	0.608695	0.909324	0.028484					0.68097	0.5725	0.629778	0.762352	0.542775			0.1104		0.0323929	0.450472
PC(46:12)	0.496906	0.223255	0.592071	0.436762	0.6858			0.0260608			0.775854	0.533197	0.503502	0.680652	0.53589			0.0564722	0.0272526		0.468176
PC(46:4)	0.848914	0.37373	1.19258	0.695505	1.38332	0.421935	0.265858	0.324173	0.443625	0.326436	0.663229	0.789133	0.793574	0.937076	0.937306	0.360876	0.332425	0.493243	0.209488	0.786251	0.712463
PC(46:5)	1.98522	1.1717	3.14389	1.67536	3.0563	0.402904	0.489073	0.2576	0.447847	0.516387	2.00869	2.00381	1.83386	2.38655	2.57439	0.748771	0.467566	0.785644	0.747223	1.35099	0.846791
PC(46:6)	4.10131	3.19192	6.05205	3.02612	6.06461	0.695679	0.811065	0.547394	0.724874	0.655549	5.10003	4.34819	4.91007	5.14421	4.79393	1.20131	0.633309	1.4188	1.30751	2.64469	0.887822
PC(46:7)	2.3602	1.30375	3.52975	2.02673	3.47601	0.110123	0.210479	0.125179	0.109742	0.198258	2.17681	2.19916	2.23058	2.46948	2.47581	0.183197	0.202423	0.305914	0.30587	0.569096	0.909837
PC(46:8)	0.957473	0.478407	2.04973	0.970671	1.48402	0.0317722	0.021604				0.80257	0.916324	1.17215	0.89984	1.14036		0.0413366	0.0352225		0.0405701	0.578721
PC(46:9)	1.11322	0.636384	2.12742	1.22794	1.61675						1.01113	1.30607	1.25525	1.37563	1.19282			0.112563		0.0522789	0.482125
PC(48:7)	0.125127	0.217377	0.452908	0.212233	0.481206	0.0655803	0.0246093				0.257716	0.252113	0.351944	0.268515	0.131717		0.0302232		0.0436422		0.462132
PC(O-26:0)	0.189143	0.137995	0.216856	0.0875391	0.121144			0.00285145		0.00199642	0.0373038	0.0958735	0.0875499	0.0704297	0.058865		0.00360711		0.00173727		0.457636
PC(O-27:0)	0.234846	0.259441	0.481319	0.188355	0.335566			0.0101804		0.0227711	0.101595	0.126403	0.164359	0.202854	0.145977	0.0176505	0.021529	0.0306147	0.0124626	0.0446204	0.627283
PC(O-28:0)	10.365	9.5707	12.6372	7.03884	8.61936	0.422491	0.292277	0.383104	0.422946	0.455522	5.19991	6.39533	6.20324	7.24554	5.05639	0.705761	0.624449	0.78064	0.696193	0.784946	0.913409
PC(O-28:1)	0.474631	0.641332	0.666538	0.169082	0.462516	0.0461054		0.0108301	0.0382705	0.0580627	0.173495	0.145495	0.160161	0.356559	0.159824	0.0823321	0.0042843	0.0173856	0.0227616	0.00605512	0.718113
PC(O-29:0)	8.61698	6.9331	10.1886	7.04639	10.0642	3.53239	3.87187	3.32522	3.1343	3.34628	5.34718	6.2962	7.01056	7.61558	6.35965	4.02145	3.86142	4.15396	4.4927	4.68465	0.836703
PC(O-29:1)	0.89314	0.729017	1.1753	0.709348	1.18183	0.220962	0.194061	0.187441	0.124004	0.172903	0.528949	0.620699	0.660656	0.783035	0.709367	0.226981	0.144038	0.264826	0.287568	0.379758	0.861651
PC(O-30:0)	59.8849	48.7831	61.0016	48.4421	68.9664	18.4892	19.57	19.0725	16.7621	18.138	41.4637	44.6499	48.925	53.5791	46.7406	25.7717	25.5144	27.5265	26.6374	28.5761	0.907026
PC(O-30:1)	9.08256	8.40767	10.8588	7.463	10.7321	3.06033	3.69437	3.90364	2.92753	2.54846	5.61347	6.94956	7.22992	7.39079	7.81471	2.61006	2.36812	2.33285	2.25179	2.73201	1.00561
PC(O-30:2)	0.336543	0.31171	0.463918	0.352713	0.405005	0.0472887	0.00969172	0.0318428	0.0171199		0.153354	0.114683	0.186709	0.239958	0.205307		0.0125028	0.0253435		0.0175823	0.710004
PC(O-31:0)	27.0013	22.8725	23.6665	20.7249	26.9041	41.6869	39.3684	37.6797	33.368	35.673	19.1255	22.5829	24.2528	27.6601	22.8747	53.0563	48.0699	50.2609	51.2746	57.121	1.43027
PC(O-31:1)	16.883	13.9314	17.5877	13.6812	17.9071	28.4042	29.8457	29.6803	23.737	22.9001	10.9631	13.2923	14.5889	15.9678	14.2243	25.6905	23.7872	22.6366	22.5939	29.538	0.879924
PC(O-31:2)	0.204443	0.157895	0.259267	0.300462	0.251457		0.0651184		0.133345	0.0731473	0.0867329	0.149704	0.205452	0.170069	0.147222	0.0485069	0.150561	0.0891688	0.0321846	0.0657224	0.684351
PC(O-32:0)	233.614	206.739	232.439	197.706	281.549	52.0388	53.1524	50.5614	48.2844	54.6093	174.422	189.916	200.267	213.469	193.508	70.3128	68.5216	79.2961	74.9403	79.0771	0.935665
PC(O-32:1)	159.571	145.899	166.298	132.612	187.236	103.668	105.315	104.304	96.1825	101.486	120.911	134.155	134.861	145.374	137.965	92.5469	84.2604	85.836	90.2626	114.139	0.967848
PC(O-32:2)	16.1123	14.9724	21.6414	14.3976	21.7752	3.69624	2.87073	3.4643	3.22658	3.03868	10.6339	13.0868	13.1066	14.8145	15.3408	2.58004	2.66812	2.39874	2.62592	3.66903	0.962834
PC(O-32:3)	0.302639	0.254581	0.457228	0.227592	0.332804						0.11607	0.164191	0.158399	0.296966	0.219878		0.0352141				0.299278
PC(O-32:4)	1.96303	2.02136	2.82649	1.76989	1.52469						0.72003	1.25781	1.1716	1.18574	0.896634				0.015024		0.351027
PC(O-32:5)	0.252223	0.312803	0.306318	0.182132	0.15633					0.00344842	0.0916338	0.15128	0.137609	0.126676	0.0931298					0.00437697	0.294772
PC(O-33:0)	10.2401	9.59036	10.7696	8.96255	11.8528	12.9852	14.6062	13.1029	12.2777	12.5733	7.89018	9.04597	9.77048	10.5291	9.04005	18.1944	15.6745	16.5338	16.6777	19.8127	1.43831
PC(O-33:1)	48.2638	42.4037	50.4894	41.0916	53.0115	44.6579	40.1842	39.3215	34.1515	38.2967	38.0126	42.6067	43.9889	46.8979	42.3752	46.5631	43.3685	41.2225	44.1592	54.2598	0.979314
PC(O-33:2)	7.16378	6.59231	8.51005	5.80829	8.84776	5.33441	5.45599	4.81807	4.48926	4.42039	5.07936	5.84423	6.49098	7.13232	6.55548	5.10897	4.39886	3.75174	3.88815	5.40286	0.86651
PC(O-34:0)	65.6702	58.4533	90.5862	59.3707	99.8073	13.0182	14.294	12.8189	11.9391	13.3816	54.4811	58.9492	59.5981	63.6747	58.032	20.5355	19.009	22.1571	21.5595	23.5502	0.895551
PC(O-34:1)	770.909	728.162	869.952	685.095	937.953	94.8401	93.0118	83.0592	97.8497	114.168	627.642	659.864	650.791	681.605	661.722	114.335	106.995	122.133	123.677	140.301	0.971732
PC(O-34:2)	81.4433	76.72	91.7526	72.1926	99.4123	16.7342	17.0107	16.4537	16.6326	20.0909	66.3442	72.5211	73.8576	79.6039	77.5494	19.6403	18.2276	18.4869	19.667	22.1025	0.972286
PC(O-34:3)	8.87429	7.88813	10.0917	7.9879	10.8007	0.747122	0.432358	0.339889	0.667648	0.365708	6.04278	7.06906	7.64935	8.6049	7.95648	0.418985	0.633834	0.877218	0.913348	1.07604	0.968221
PC(O-34:4)	12.3061	12.336	15.7928	11.0469	14.8353	0.635568	0.655735	0.328897	0.729576	0.620946	7.94186	11.2765	11.6157	11.2129	11.8556	1.23437	1.33945	1.66074	1.4564	1.939	0.950197
PC(O-34:5)	1.66643	0.555245	1.75921	1.38958	1.59353					0.0949883	1.02168	1.01754	1.03069	0.828476	0.848309	0.0372628	0.0207988	0.0504737	0.022826		0.645561
PC(O-35:0)	1.56709	1.38675	1.93267	1.17715	2.02939	1.69294	1.73378	1.43244	1.21965	1.53813	1.29873	1.45512	1.42888	1.75069	1.39927	2.11288	1.89302	2.5113	2.29444	2.48035	1.61018
PC(O-35:1)	15.6564	14.2332	17.7435	12.8322	19.5176	12.7857	11.9675	10.9655	10.9343	12.4398	13.5521	13.9708	14.6421	16.1802	14.6444	15.2266	12.7882	13.8	15.3254	20.8996	1.10913
PC(O-35:2)	12.815	11.5014	14.0789	10.2821	15.4903	5.69447	5.27521	4.81794	5.21776	5.79155	11.0296	11.507	11.4698	12.3657	12.5723	6.24894	5.44189	5.35243	5.85555	7.73896	0.92115
PC(O-35:4)	11.8794	11.7498	12.5563	10.3263	11.1493	3.36662	3.08587	2.90204	2.6074	2.94296	6.43198	11.4994	10.1363	11.6059	10.6088	5.04797	5.76955	5.20864	5.43558	6.76183	0.944671
PC(O-35:5)	4.90765	4.46342	2.70828	4.60076	3.88		0.355081	0.152204	0.186584	0.253768	3.02327	4.03743	3.8561	4.55079	3.66645	0.895193	0.838295	0.783488	0.899318	0.653578	0.870011
PC(O-36:0)	6.36764	5.32839	8.28544	4.57307	9.5057	1.69011	1.72715	1.41604	1.59503	1.80698	4.99048	5.46662	5.62181	6.31732	5.44147	2.74686	2.52815	3.24462	3.06781	3.45524	0.869528
PC(O-36:1)	62.0896	53.4364	72.8065	45.723	95.7167	10.9099	10.5293	8.96769	10.6269	13.343	58.0879	57.5642	56.0019	63.7798	61.5113	14.2088	12.4177	14.8513	16.4293	18.5672	0.918405
PC(O-36:2)	176.685	165.794	196.32	133.487	232.586	10.7102	10.6924	8.56004	13.6962	19.0867	147.812	156.677	153.313	165.13	176.741	15.4039	14.001	14.97	17.1165	18.7759	0.971642
PC(O-36:4)	265.27	261.272	271.158	235.313	274.379	16.5923	15.9223	16.8992	17.3119	23.7844	164.554	250.741	237.991	246.575	222.028	37.3827	50.5918	53.2235	49.9014	49.8669	0.950127
PC(O-36:5)	93.2641	92.723	95.2957	80.458	97.8311	3.13517	3.05786	0.719724	2.90329	3.69339	61.1868	83.9955	75.5876	82.5899	72.2673	5.99728	6.73417	9.50181	8.41382	7.37986	0.96924
PC(O-36:6)	9.4299	9.86978	11.128	7.97517	9.73589	0.0708524	0.0631414	0.10819	0.0855039	0.0731336	6.08352	7.82817	7.50592	8.25017	7.39736	0.190556	0.226532	0.347165	0.349915	0.325986	0.974643
PC(O-37:0)	0.568863	0.46233	0.607673	0.29562	0.615083	0.44122	0.414947	0.335784	0.278231	0.413298	0.402558	0.422135	0.423491	0.489766	0.420411	0.616991	0.591911	0.631731	0.740023	0.932012	1.68986
PC(O-37:1)	2.09525	1.5669	2.39423	1.39343	2.98895	1.96663	2.06704	1.83619	1.65943	1.91811	1.57281	1.73163	1.6961	2.04674	1.70912	2.32745	1.84632	2.1751	2.34242	3.45146	0.94128
PC(O-37:2)	4.47291	4.07028	4.99937	3.26216	6.14785	0.617203	0.643751	0.605305	0.608462	0.814132	3.28578	3.54572	3.84634	3.93783	3.90027	1.11491	0.853138	0.995517	1.11283	1.42848	0.914176
PC(O-37:5)	12.6282	13.3742	16.579	14.3547	15.933	1.80108	1.92197	1.53213	1.18973	1.53097	9.03167	14.1984	12.3498	12.8951	12.7253	2.5706	2.50873	2.63795	2.73535	3.60505	0.946758
PC(O-37:6)	4.11261	4.44325	5.52136	3.48662	6.60956				0.0577268		2.82642	3.82841	3.77758	4.85903	3.48756	0.112105	0.172545	0.157597	0.232242	0.238149	0.711414
PC(O-38:0)	2.77037	2.41228	3.27208	1.96832	3.5116	0.952087	1.08147	0.971043	0.917879	1.11367	2.13091	2.0561	2.30837	2.40477	2.04379	1.65812	1.4557	1.90131	1.9212	2.00298	0.974167
PC(O-38:1)	13.4211	11.4533	15.0268	8.3015	18.9569	4.53392	4.79056	4.3346	4.58851	5.50272	10.092	10.2073	10.5214	12.1957	10.3851	6.07763	5.42523	6.48121	6.64437	8.58275	0.812811
PC(O-38:2)	13.3998	12.0768	14.6507	8.79141	19.2879	1.48834	1.63508	1.33106	1.58032	1.87265	9.91057	10.014	10.4565	11.3973	10.7849	1.82938	1.47878	1.80744	2.17915	2.78918	0.924449
PC(O-38:3)	76.7193	71.3353	83.3699	56.8135	100.293	4.93221	3.17266	2.22183	3.58538	6.99718	49.2423	61.0506	61.5474	68.778	63.7874	4.10772	3.7553	5.15958	9.24031	10.5473	0.952415
PC(O-38:4)	312.64	298.696	241.101	250.405	270.977	14.2818	14.8453	13.3331	5.44248	20.9251	183.003	213.197	186.08	270.041	255.453	25.5816	24.1661	32.3528	32.6604	34.9029	0.954767
PC(O-38:5)	365.844	370.342	442.463	365.642	444.337	11.368	11.2877	10.5338	13.2327	18.7427	229.954	374.198	347.659	346.965	331.307	19.7737	21.2098	19.1414	19.5411	23.3341	0.975653
PC(O-39:0)	0.191941	0.202273	0.225014	0.161186	0.237044	0.0898309	0.0217446	0.0658286	0.107231	0.0788804	0.151494	0.137442	0.139394	0.225582	0.126801	0.20352	0.129332	0.247718	0.256534	0.341931	1.62533
PC(O-39:1)	0.918484	0.791683	0.988344	0.582811	1.26887	1.14142	0.975774	0.922567	0.864098	0.952507	0.638997	0.668651	0.662519	0.821892	0.716144	1.18748	0.866578	1.11511	1.13902	1.78251	0.968845
PC(O-39:2)	1.18594	0.943743	1.23144	0.618041	1.45128	0.318974	0.377217	0.268172	0.216633	0.375724	0.686257	0.769981	0.804868	0.929919	0.779414	0.427999	0.377121	0.285975	0.459686	0.748303	0.793381
PC(O-39:3)	4.53344	3.81666	4.92199	2.86041	5.81873	0.776662	0.855588	0.541207	0.49636	0.503747	1.23162	3.4577	2.68078	3.97061	3.68795	0.972264	0.911992	1.74883	1.76191	1.96818	0.816638
PC(O-39:4)	6.28739	7.11246	8.11566	6.45563	9.27983	0.507655	0.529931	0.340137	0.644295	0.607249	5.12687	6.15794	5.83635	6.30038	5.66115	0.908997	1.62255	1.46679	0.785285	1.09569	0.93817
PC(O-39:6)	2.38778	2.2809	2.75122	2.21391	2.13873	0.048244	0.0581619		0.0236598	0.0683424	1.57818	2.10968	1.81961	2.13909	1.76656	0.0846583	0.134673	0.1318	0.232953	0.232148	0.903238
PC(O-39:7)	4.49774	3.80745	4.7798	3.97183	5.39557	0.0980464	0.18307	0.147284	0.096724	0.0877517	3.03024	4.00507	3.23675	3.78072	3.87552	0.325419	0.31064	0.341365	0.394003	0.473599	0.959186
PC(O-40:0)	0.645675	0.604432	0.755048	0.411874	0.918071	0.271749	0.360286	0.226756	0.285615	0.405749	0.522963	0.564166	0.594482	0.650647	0.504262	0.47286	0.446405	0.650028	0.63415	0.657916	1.175
PC(O-40:1)	5.74345	4.73897	5.58433	3.5095	7.16861	2.18509	2.43365	2.04935	2.28087	2.49514	4.07321	4.13681	4.32107	4.9379	4.10642	2.90819	2.78286	3.26644	3.15584	4.31009	0.834539
PC(O-40:2)	8.59959	7.15034	8.11067	5.12899	10.2881	2.01	1.74127	1.7752	1.61799	2.04722	5.36063	5.57865	5.94916	6.91186	5.79651	2.32213	2.25796	2.8103	2.83214	3.32953	0.869501
PC(O-40:3)	26.2257	22.5289	29.8799	17.9895	32.7129	4.92706	5.6453	3.73465	4.34503	4.90536	14.9997	18.6906	19.6601	22.1187	19.0573	5.89389	7.0411	6.90057	9.45755	8.35508	0.878952
PC(O-40:4)	35.5041	32.9191	43.1739	30.3132	54.0698	2.15781	2.46036	2.03934	1.96843	2.72174	21.4005	27.6844	26.1919	29.2945	28.9822	3.14361	2.89465	3.46036	3.94885	4.45421	0.920816
PC(O-40:6)	56.8943	55.95	69.4702	59.8089	68.105	1.72396	1.48457	1.40849	1.86739	2.40038	41.901	51.1532	45.8927	53.2457	53.2931	2.20758	2.16767	2.35551	2.06571	2.47932	0.984667
PC(O-41:1)	0.323788	0.263339	0.355975	0.175786	0.422974	0.0434795	0.0543512	0.137636	0.120792	0.198465	0.245975	0.285251	0.243122	0.290298	0.248417	0.293307	0.252217	0.309564	0.267129	0.468616	1.46779
PC(O-41:2)	0.480653	0.472284	0.531529	0.300702	0.750914	0.139153	0.124746	0.14657	0.0869501	0.182913	0.317089	0.34604	0.312918	0.416674	0.463054	0.22877	0.185218	0.288164	0.300745	0.395006	0.855108
PC(O-41:3)	0.83536	0.652732	1.10253	0.541533	1.32133	0.106616	0.128582	0.0315189	0.0949111	0.0484154	0.194969	0.661361	0.741237	0.835213	0.739742	0.37372	0.294594	0.330076	0.233664	0.608836	0.839322
PC(O-41:4)	1.72437	1.66643	2.13319	1.24669	2.50826	0.0326811	0.107131	0.0178841		0.194902	1.08185	1.4132	1.33546	1.39018	1.54386	0.22126	0.246981	0.219188	0.322882	0.250248	0.846767
PC(O-41:6)	0.688437	0.589453	0.81889	0.672025	0.944161		0.0232084		0.0400159		0.408066	0.629162	0.547218	0.529073	0.436583	0.0288561		0.0594119	0.0178909	0.0385185	0.705533
PC(O-42:0)	0.094332	0.0720807	0.0874797	0.0320672	0.1368			0.0398332		0.0458101	0.0712768	0.0672551	0.0750595	0.0744039	0.0415091	0.0799967	0.0116004		0.0220232	0.0650631	0.376936
PC(O-42:1)	1.20051	1.03738	0.953864	0.60889	1.42216	0.248392	0.340041	0.263754	0.244615	0.415153	0.814623	0.823395	0.820695	0.950494	0.72828	0.473402	0.444747	0.570207	0.544901	0.684511	0.867593
PC(O-42:2)	2.56938	2.45474	2.36046	1.4516	2.94872	0.548291	0.512621	0.540773	0.55641	0.650745	1.54724	1.79562	1.75194	2.08954	1.74076	0.824611	0.883462	0.986678	0.966047	1.2524	0.870554
PC(O-42:3)	2.82547	2.79165	3.21623	1.8787	4.15506	0.512576	0.654549	0.660576	0.400205	0.480149	1.89837	2.25843	2.22024	2.52839	2.46456	0.788534	0.549174	0.87103	0.750781	0.94782	0.883184
PC(O-42:4)	8.55809	7.87923	11.2951	6.45507	11.6665	1.28505	1.51628	1.13419	1.11904	1.22263	5.43352	6.91163	6.94884	8.09207	7.57625	2.23016	1.91846	2.14019	2.31082	2.47893	0.895154
PC(O-42:6)	8.37594	8.37526	10.2875	7.1075	13.7038	0.515165	0.450835	0.429642	0.552126	0.619858	6.59675	8.18558	6.74723	6.93435	7.34077	0.785367	0.879784	0.809674	0.718925	1.01117	0.932023
PC(O-43:2)	0.0796178	0.0608285	0.0593827	0.0267557	0.0660227					0.0128106	0.0327357	0.0416322	0.0268097	0.0487454	0.0394758	0.0103339			0.0103025	0.00987519	0.507747
PC(O-44:1)	0.070651	0.051319	0.0650281	0.0203	0.0905136				0.0156552		0.0359451	0.0374408	0.0380169	0.0371454	0.0438751	0.0110893	0.00857517	0.00985511	0.00936345	0.0189216	0.603379
PC(O-44:2)	0.215782	0.189863	0.165635	0.0853602	0.246269	0.0166771	0.0153041			0.0315798	0.137093	0.138404	0.147403	0.163858	0.104012	0.0541616	0.0095101	0.0209501	0.0276417	0.101257	0.719057
PC(P-28:0)	0.80142	0.753151	1.06587	0.578254	1.1089	0.0982646	0.0413959	0.113792	0.0551991	0.143369	0.558395	0.762829	0.689215	0.907618	0.777981	0.303791	0.236524	0.249886	0.352506	0.338132	0.909791
PC(P-28:1)	0.0749761	0.0329235	0.0970346	0.0589462	0.0948855	0.015157	0.00570532		0.0113039	0.0162582	0.0139911	0.0245785	0.0446709	0.0462	0.0247523	0.0130144	0.0041719	0.00541412	0.0053136	0.0429893	0.622293
PC(P-29:0)	2.1469	2.07591	2.33995	1.47838	2.38976	2.01797	2.35394	2.25769	1.81094	1.97537	1.61391	1.95225	2.14799	2.2579	1.85231	3.83675	3.17399	4.0793	3.62389	3.57305	1.85111
PC(P-29:1)	0.255527	0.234177	0.284943	0.0957835	0.301925	0.150692	0.250808	0.16512	0.0942391	0.0745508	0.0612234	0.0391144	0.234104	0.283808	0.107303	0.140386	0.1327	0.199862	0.214865	0.29556	0.418315
PC(P-30:0)	58.8706	48.6163	48.8518	39.9402	55.9389	15.5033	17.6812	16.7781	16.3259	18.6553	35.9294	43.7336	46.194	49.7934	41.3018	34.6167	36.2686	44.7209	42.6386	38.1237	1.30371
PC(P-30:1)	5.25801	4.97672	5.64305	3.66894	5.56552	1.39613	1.48572	1.48518	1.78835	2.10472	3.4257	3.78445	4.2892	4.69387	4.22845	2.9611	3.10508	3.17552	3.12751	3.58441	1.0399
PC(P-30:2)	0.347154	0.288713	0.366597	0.232771	0.445216	0.0172509	0.0608969	0.014783	0.0516432	0.0135447	0.169087	0.228255	0.359509	0.410431	0.280525	0.0359898	0.032095	0.0561755	0.0472029	0.0362623	0.913452
PC(P-31:0)	36.8272	32.9613	26.4899	24.2971	30.4693	74.8566	74.8894	71.8183	66.056	77.0963	23.7802	29.7318	31.3723	32.8993	26.8703	158.107	159.007	191.976	187.229	183.361	1.70388
PC(P-31:1)	11.833	10.7068	11.3262	9.05385	12.4158	16.0997	18.1381	18.2097	14.3943	15.1079	7.97357	9.20644	11.0603	11.0988	9.49572	22.0818	21.5422	21.8815	21.7869	25.1427	1.40464
PC(P-32:0)	436.004	390.149	327.992	309.642	378.549	80.8396	76.0288	71.3291	76.6761	99.0971	285.05	325.527	336.235	341.923	296.645	205.91	223.213	296.921	279.401	248.148	1.22524
PC(P-32:1)	190.979	173.628	160.706	142.505	176.932	212.494	231.334	232.254	216.408	233.105	124.589	145.367	148.797	155.032	142.099	309.607	299.621	345.024	343.936	365.265	1.53966
PC(P-32:2)	16.8803	14.2578	16.922	13.2143	14.6955	1.99354	1.83484	2.07512	2.07985	1.95868	9.43468	11.8047	12.8593	13.1657	13.0376	2.62459	2.80615	3.16335	2.96639	2.78946	0.951634
PC(P-32:3)	0.984661	1.07449	1.82629	0.741892	1.95399	0.0498516	0.0993875	0.0640099	0.0326267	0.0618848	0.31324	0.977132	0.740535	0.903549	0.908955	0.0883214		0.106323	0.123592	0.218036	0.766875
PC(P-32:4)	0.9124	1.05928	1.42147	0.892229	1.37361				0.0193028		0.305753	0.580219	0.793136	0.805958	0.815034		0.0173513				0.324691
PC(P-32:5)	0.1381	0.165964	0.220296	0.0742906	0.185522		0.00532703	0.00338288	0.00309849		0.060284	0.087023	0.115097	0.130047	0.0900781	0.0063999			0.00286539	0.00968077	0.636579
PC(P-33:0)	16.0074	14.543	13.1827	11.4306	16.217	11.6814	11.7998	10.2676	10.9591	12.368	11.2708	13.0622	14.1296	13.4315	12.4575	20.8448	20.2711	27.2601	26.0196	25.1749	1.99006
PC(P-33:1)	26.7136	22.1904	21.2648	17.9575	24.7187	59.6297	59.8829	59.0844	54.6208	58.2661	19.1223	21.8814	22.6819	23.2345	21.6054	87.5235	82.2731	91.5806	88.6786	102.476	1.40858
PC(P-33:2)	7.85968	6.35881	6.92135	5.64014	8.16593	5.95727	6.1337	6.33807	5.88058	5.59146	5.20199	6.40039	6.6385	6.80456	7.09562	7.89581	7.4678	8.06588	8.10383	8.76694	1.6529
PC(P-33:3)	1.18664	0.818719	1.07488	0.864157	0.85374	0.485704	0.708396	0.659183	0.65114	0.415582	0.582224	0.759408	0.882667	0.927789	0.722017	0.489097	0.436444	0.304006	0.181363	0.307725	1.2073
PC(P-34:0)	28.9345	26.5575	29.6771	23.9144	35.8995	6.62626	6.66191	6.62945	6.42517	8.15917	23.6169	24.6434	25.3851	25.2173	22.611	13.3658	12.3183	17.9741	16.3767	15.4435	0.990278
PC(P-34:1)	399.297	364.924	315.245	267.868	379.577	152.237	163.58	153.639	165.584	196.7	277.525	295.184	298.393	318.122	302.601	270.397	268.125	314.593	308.937	305.656	1.34295
PC(P-34:2)	89.7346	81.8721	73.1879	63.0373	81.899	53.7901	52.2259	52.7956	54.4074	55.5376	61.2926	74.2663	72.4697	78.5751	70.6005	73.9026	72.4971	92.5797	93.5514	97.9626	1.72786
PC(P-34:3)	19.7625	17.3128	16.9646	14.7831	18.7661	8.43109	7.73716	8.45482	9.62381	8.93201	11.624	13.6672	15.4473	16.7843	14.9546	7.29253	7.51455	8.44305	8.19173	9.97409	0.944423
PC(P-34:4)	12.6004	11.2915	13.3567	10.8932	13.2576	0.322601	0.32976	0.340445	0.66467	0.50311	7.61797	10.9296	11.0351	11.8586	9.77623	1.17481	1.30563	1.65284	1.7095	1.54646	0.95457
PC(P-34:5)	2.92999	2.50729	3.08966	1.81455	2.83117	1.03378	0.973742	0.624598	1.0072	1.00101	2.01772	2.40046	2.44258	2.63261	1.88982	0.516175	0.535377	0.630163	0.54411	0.809999	1.04768
PC(P-34:6)	0.225666	0.337714	0.397041	0.239816	0.261176	0.0167512	0.0780412	0.034867			0.108076	0.155387	0.212663	0.171087	0.23161	0.0337625	0.0673691	0.0346549	0.0176847		0.727737
PC(P-35:1)	19.8127	17.7714	17.1738	13.9659	22.3951	13.7451	13.4925	12.1167	14.7269	14.9456	14.2916	16.9372	17.0376	18.243	17.1223	21.132	19.8224	25.2343	25.1374	28.3758	1.85924
PC(P-35:2)	18.9268	17.379	18.2177	13.3238	20.7814	13.6146	12.4695	13.1418	12.5789	12.8887	14.0199	15.5447	16.1913	18.8014	17.0413	18.7997	17.2448	22.0786	21.1383	24.646	1.75415
PC(P-35:3)	12.1972	11.6095	13.5131	9.3998	10.3555	7.47139	6.82946	7.10968	6.77084	7.18969	14.8125	9.03383	9.77072	10.8228	10.0518	7.36406	6.85968	8.02545	7.52364	10.1588	0.772134
PC(P-35:4)	21.3981	17.1692	18.2163	19.4139	19.9853	2.30261	1.06418	1.03731	3.35412	3.64656	12.0319	17.858	17.7169	18.7779	15.2099	0.179724	7.48259	8.84022	8.5153	7.81107	0.920138
PC(P-35:5)	4.99074	4.61802	4.42517	3.48724	3.72669	0.92774	0.964866	1.01767	0.685578	0.766003	3.28499	4.01733	3.80585	4.07309	3.30444	1.64775	1.63861	1.89319	2.04744	2.32245	0.955556
PC(P-36:0)	1.98227	1.6139	2.25527	1.41536	2.92223	0.769905	0.866253	0.604945	0.613126	0.816867	1.78616	1.79003	1.96279	2.22298	1.7181	1.3959	1.19321	1.75309	1.60672	1.44956	1.06455
PC(P-36:1)	62.9575	54.7477	59.073	40.3271	77.2232	13.1271	12.6548	10.5967	15.1638	17.6913	48.5166	50.9674	52.6824	57.3136	54.2477	24.2508	21.0945	29.3657	29.9487	30.4227	0.92681
PC(P-36:2)	238.705	220.665	201.809	162.367	240.682	28.6251	27.9487	25.476	33.0134	39.4846	157.611	188.969	185.653	202.337	197.998	50.5764	49.3064	67.2232	68.2089	68.4417	0.936803
PC(P-36:3)	213.431	211.396	161.849	155.428	170.587	20.228	20.9009	20.8156	23.6877	27.1826	110.749	147.405	151.689	157.143	146.604	37.0582	40.906	45.1938	46.9248	43.522	0.925855
PC(P-36:4)	490.206	459.799	391.433	408.236	387.567	57.1836	51.7962	54.5095	58.8156	68.6771	260.386	387.31	369.598	365.602	326.347	136.314	154.144	184.446	177.606	163.824	0.947846
PC(P-36:5)	237.042	217.763	167.451	158.45	174.848	15.5078	14.5748	15.393	15.5225	18.1703	134.933	176.806	161.116	166.241	136.013	42.8479	48.3453	58.8849	55.8661	51.3251	0.925083
PC(P-36:6)	9.65981	7.94483	7.98163	6.80373	8.9109	0.457731	0.208975	0.296279	0.393475	0.500919	5.6623	7.57173	7.41981	7.17724	6.64179	1.06326	0.9471	1.23215	1.23243	0.905596	0.954106
PC(P-36:7)	0.154599	0.0974044	0.20815	0.0519273	0.232322						0.191944	0.112659	0.0844126	0.168547	0.0522604		0.0259612		0.012774	0.0857355	0.39694
PC(P-37:1)	2.09947	1.74131	2.02268	1.45137	2.6961	1.13043	1.3086	1.00256	1.02778	1.17606	1.43406	1.60927	1.56634	1.90958	1.61498	1.88744	1.61009	2.11669	2.21405	2.82757	1.5124
PC(P-37:2)	9.55557	8.90577	8.51714	10.6757	10.5991	2.25336	1.83708	1.42447	2.07354	2.65894	7.6976	10.0794	10.1644	11.1442	9.0413	3.5581	3.37896	4.25956	4.51364	5.22318	0.95075
PC(P-37:3)	38.6524	18.914	21.1788	17.5312	22.1627	5.41474	5.48919	5.207	1.89025	7.02549	12.9577	17.4075	17.6829	20.1643	19.6488	8.83477	8.82325	11.2498	10.7282	11.9904	0.819927
PC(P-37:4)	39.8594	36.3296	35.0491	32.375	39.6787	8.33789	7.63782	6.87507	7.21738	8.76203	23.8028	33.82	35.2567	34.5522	31.6459	11.1965	12.4971	16.4552	14.723	15.1413	0.935309
PC(P-37:5)	20.6285	19.8443	20.9388	15.9631	21.1483	3.02823	2.63298	3.38952	2.32573	3.18585	12.4515	19.6527	20.1657	20.4539	16.629	4.81633	4.57044	5.79622	5.60875	6.4511	0.934352
PC(P-37:6)	9.54475	8.71136	8.51727	7.00893	9.25948	1.27851	1.35494	0.704485	0.959505	1.0504	6.96195	9.01491	7.73223	8.78854	6.88804	2.13967	2.0097	2.47465	2.36789	2.25751	0.945711
PC(P-38:1)	8.26984	6.85585	7.7943	4.80412	9.69242	3.0357	2.92636	2.57192	3.09545	3.55491	5.16773	5.31629	5.75768	6.82221	5.59337	4.27067	3.76197	5.18359	5.18952	5.8066	0.887111
PC(P-38:3)	96.8564	89.9038	84.7606	62.7005	84.6537	14.5558	14.8863	6.1455	16.4939	11.4127	44.9007	72.7426	66.4815	70.6084	55.3354	25.6394	24.613	26.9075	32.5258	34.8261	0.898338
PC(P-38:4)	229.268	221.809	195.497	172.763	219.687	21.7509	20.7404	18.3189	23.6703	26.9809	126.207	188.052	174.639	173.189	168.307	38.9948	41.5333	61.145	58.1562	56.0199	0.930708
PC(P-38:5)	449.23	424.355	386.988	368.485	406.779	35.6806	32.0981	32.3258	36.785	44.4631	265.967	388.207	361.363	364.221	341.846	72.4279	81.3344	105.176	103.04	96.5671	0.944958
PC(P-38:6)	184.706	176.456	126.868	130.274	152.586	20.8579	20.5078	19.0924	21.8754	23.9154	128.608	159.104	131.588	136.495	122.787	35.3357	38.9919	51.2858	48.7319	45.9006	0.933187
PC(P-38:7)	12.8706	9.75868	11.7126	10.463	12.9077	0.126918	0.326639	0.215843	0.245345	0.308112	8.62664	10.0635	10.4674	11.0619	9.30945	0.707719	0.842202	1.24464	0.889632	0.978865	0.968418
PC(P-39:1)	0.651001	0.548245	0.503478	0.386214	0.892534	0.319546	0.4474	0.345854	0.393795	0.427805	0.323097	0.50692	0.537765	0.61714	0.478577	0.548862	0.55171	0.737851	0.77354	0.993278	1.43315
PC(P-39:3)	5.46231	4.72224	5.18837	3.74432	6.58815	0.588361	0.656566	0.428457	0.587154	0.829616	2.69402	3.69102	3.8554	4.07519	3.95787	1.1398	0.977414	1.33556	1.70907	2.19406	0.881203
PC(P-39:4)	7.90331	11.2124	1.0254	0.534018	14.8824	1.77732	1.62004	0.371499	0.652623	1.81722	7.22449	0.857772	4.43761	6.53373	5.64359	2.55827	2.21736	1.87028	2.93101	3.57229	0.543572
PC(P-39:5)	12.5982	12.0712	12.5454	11.2014	10.3979	1.93774	1.4422	1.65072	1.91006	1.89308	8.07653	11.5249	10.1911	11.4171	10.0431	2.60934	2.75148	3.24267	3.27259	3.54049	0.946711
PC(P-39:6)	8.13973	7.33752	6.83077	6.88941	7.60466	1.66626	1.35703	1.40606	1.61317	1.87131	6.08279	7.41909	6.90979	6.67238	6.25758	1.8281	1.57452	2.6116	2.32889	2.9256	0.953752
PC(P-39:7)	3.22516	2.63786	2.63215	3.07486	4.05832	0.166424	0.111027	0.116957	0.0242721	0.0791096	2.92182	3.2327	2.99675	2.96236	2.76793	0.115019		0.356529	0.387992	0.38812	0.915154
PC(P-40:0)	0.647419	0.593421	0.507601	0.293737	0.800221	0.164505	0.0606838	0.117414	0.0898977	0.144861	0.318652	0.398116	0.444612	0.424917	0.324548	0.285043	0.239937	0.506559	0.447721	0.511738	1.10886
PC(P-40:1)	3.83993	2.99528	3.16498	2.28096	3.8451	1.57536	1.32438	1.19164	1.45896	1.7888	2.17137	2.32633	2.60169	2.67743	2.14866	2.26594	2.16002	3.63552	3.34707	3.87921	1.38688
PC(P-40:3)	26.7276	22.1209	29.2491	18.0002	28.6519	4.22	4.26669	3.64154	4.08924	4.25317	14.719	19.6944	19.4455	22.2521	19.5733	6.58604	6.50961	8.96435	9.14284	9.54698	0.897587
PC(P-40:4)	34.4901	6.41632	9.42233	66.1574	59.4184	3.5443	6.11436	5.28908	7.85648	5.00904	27.1331	67.8427	31.1099	61.1504	62.639	3.2663	2.89366	12.1453	13.6468	13.2873	0.714763
PC(P-40:5)	58.3108	54.5713	56.9646	48.39	70.9504	6.60796	6.30852	5.39452	7.29683	8.22728	35.5112	50.5195	45.0989	44.3241	43.8364	9.42061	9.18432	13.3595	12.7975	14.1425	0.929639
PC(P-40:6)	126.759	110.34	127.197	111.805	138.378	5.05327	5.00755	4.32709	5.64856	6.19739	87.6724	109.373	104.054	108.129	100.591	8.76537	9.21407	11.8777	12.8069	12.3079	0.972987
PC(P-40:7)	75.6106	56.8159	56.3689	58.3772	72.9248	3.85569	3.41012	3.34812	4.36521	4.27643	48.8506	59.7659	60.0597	60.6824	54.5214	6.2607	6.46886	10.103	9.88986	8.92703	0.961812
PC(P-40:8)	3.30461	2.22902	2.57636	2.53077	4.41143						2.25803	2.56523	2.86665	2.84649	2.9747			0.0478122	0.0389129		0.577984
PC(P-41:1)	0.323188	0.190431	0.127547	0.110013	0.237391		0.0146889			0.059872	0.133577	0.114427	0.14403	0.115326	0.116762	0.0923044	0.0849072	0.251366	0.196706	0.339945	0.783611
PC(P-41:2)	0.811222	0.594224	0.771452	0.531115	0.918607	0.263688	0.147899	0.175274	0.172953	0.291031	0.562	0.495266	0.485137	0.614418	0.538196	0.269623	0.219901	0.474063	0.472338	0.485907	0.866388
PC(P-41:3)	1.96037	1.66729	2.52083	1.43703	2.38919	0.220809	0.29042	0.13274	0.224375	0.330513	1.33788	1.56326	1.55419	1.86596	1.60019	0.441454	0.425814	0.594396	0.53376	0.75964	0.900898
PC(P-41:4)	3.10597	2.50762	3.40538	0.888999	2.01323	0.0940151	0.250619	0.112362	0.244121	0.138245	0.571948	2.0964	2.12145	0.958847	1.60662	0.394177	0.365289	0.558024	0.504483	0.837897	0.757976
PC(P-41:5)	1.58655	1.22811	1.69749	1.07097	2.02997	0.138207	0.177334	0.107796	0.0801461	0.148294	1.12604	1.13559	1.10438	1.31049	1.40537	0.212772	0.0896827	0.293684	0.215191	0.310876	0.926341
PC(P-41:6)	1.21018	1.02741	1.25034	1.12481	1.47943	0.0307285	0.0305481			0.0310722	0.853338	1.11711	1.13194	0.990331	0.805269	0.0930637	0.071477	0.0602593	0.0893717		0.793494
PC(P-41:7)	0.613483	0.253815	0.239123	0.302419	0.409879	0.0387347				0.0211402	0.320544	0.290814	0.296345	0.344446	0.399854					0.0351696	0.449405
PC(P-42:1)	0.789331	0.680974	0.589328	0.381404	0.867142	0.238122	0.26915	0.107518	0.26091	0.283206	0.479998	0.537954	0.560609	0.531415	0.492559	0.388973	0.37647	0.816832	0.796866	0.751623	1.35046
PC(P-42:2)	4.31214	3.62287	4.19734	2.833	4.04772	1.44933	1.16694	1.07164	1.14072	1.51666	2.56021	3.1553	3.25606	3.66877	2.8382	1.68575	1.73194	2.47835	2.46512	2.57089	0.935932
PC(P-42:3)	11.5798	9.4237	13.7178	8.54088	13.9927	2.27861	1.9413	1.61935	2.25559	2.37879	7.93048	9.68544	9.67576	11.1605	9.75246	2.66484	2.5443	3.49936	3.50854	4.77154	0.909502
PC(P-42:4)	16.4258	14.6628	18.8399	11.5064	20.6582	2.77052	2.72293	2.29735	2.57771	3.1049	11.2406	13.1994	12.0053	13.6481	13.4069	3.72995	3.31939	4.18203	4.52899	5.72106	0.906307
PC(P-42:5)	9.27181	7.75679	9.96152	6.5766	10.9534	2.10708	1.74094	1.53594	2.29288	2.52658	6.20133	7.29363	6.79003	7.43485	6.79422	2.40376	2.18932	3.32294	3.38917	3.85386	0.893193
PC(P-42:6)	14.5799	14.5952	14.5277	4.93506	1.7695	0.519938	0.506319	0.322297	0.66538	0.837925	4.43119	11.6838	10.3411	10.2837	4.95541	1.00858	1.02504	1.28087	1.39246	1.15512	0.779076
PC(P-42:7)	4.39209	4.11328	3.53799	2.80914	4.44761	0.034083	0.0971083	0.0903312	0.204968	0.175456	2.82035	3.09042	2.61142	2.65536	2.3526	0.482789	0.373964	0.43463	0.520895	0.483174	0.923885
PC(P-42:8)	0.271682	0.0360623	0.133541	0.241524	0.277861						0.103702	0.0924455		0.0526148	0.0769951						0.0282935
PC(P-43:0)	0.0579883	0.00383528	0.0471709	0.0335117	0.063716		0.0171229				0.0307246	0.0813263	0.0723242	0.0861604	0.0657159						0.23259
PC(P-43:2)	0.302616	0.233986	0.235333	0.177055	0.283626				0.0169394	0.029951	0.130549	0.214306	0.246964	0.196088	0.10858	0.0138482	0.0698036	0.0419454	0.0967816	0.11944	0.651496
PC(P-43:3)	0.857921	0.735741	1.08392	0.688055	0.928406	0.092332	0.0431796	0.064469	0.121725	0.111219	0.664012	0.853822	0.756993	0.833865	0.818403	0.156804	0.143899	0.236618	0.232764	0.203806	0.938361
PC(P-43:4)	0.621562	0.622209	0.747301	0.461939	0.801188	0.0502775	0.0393616	0.079061	0.0835719	0.0905901	0.494351	0.693266	0.536599	0.6872	0.570173	0.0640539	0.0273878	0.1362	0.0805942	0.183267	0.947823
PC(P-43:5)	0.469982	0.462931	0.736138	0.342833	0.615345	0.0267159	0.0660626	0.0174847	0.0430036	0.0807098	0.458177	0.424749	0.463585	0.432922	0.459466	0.0294474	0.0519283	0.0416658	0.0342848	0.152436	0.936771
PC(P-44:1)	0.062599	0.0471175	0.0424465	0.0248108	0.0669941	0.0373534				0.0111185	0.0355968	0.0375761	0.025239	0.0428574	0.0184033			0.0847574	0.0675889	0.102201	1.01903
PC(P-44:2)	0.741721	0.632444	0.747308	0.433458	0.740644	0.131271	0.137764	0.100607	0.119234	0.281396	0.449507	0.490814	0.501527	0.57572	0.440075	0.25324	0.188427	0.324232	0.391344	0.378826	0.881654
PC(P-44:3)	2.10048	1.67062	2.35171	1.35902	2.32986	0.231972	0.239509	0.145588	0.392224	0.515294	1.43806	1.76369	1.80385	2.17606	1.73748	0.47536	0.432756	0.603011	0.687222	0.92872	0.907332
PC(P-44:4)	2.81754	2.40699	3.64885	2.09672	3.64341	0.565801	0.596691	0.464076	0.739316	0.748659	2.21489	2.76594	2.55026	2.8098	2.3758	0.677115	0.523668	0.853692	0.8803	1.15334	0.915588
PC(P-44:5)	3.31422	3.0496	4.02632	2.14235	4.17673	0.567851	0.608504	0.497228	0.798782	0.69656	2.83992	2.79922	2.76532	3.36409	2.78017	0.594446	0.598665	0.93591	0.989993	1.30489	0.916328
PC(P-44:6)	0.920862	1.08948	1.03703	0.539703	0.989744		0.0325376	0.0305824	0.0211831	0.043114	0.500533	0.695989	0.631528	1.22549	0.663686	0.0709271	0.0416217	0.0668211	0.0965795	0.180399	0.8336
PC(P-45:4)	0.161045	0.0998716	0.219092	0.153714	0.196289				0.0167762		0.127915	0.142564	0.0822277	0.109334	0.0612168					0.0211863	0.304206
PC(P-45:5)	0.172537	0.190619	0.320179	0.113138	0.240269			0.0208249	0.0139243	0.0270453	0.244606	0.10789	0.226209	0.186342	0.161459	0.029847		0.0397769	0.0211048	0.0501569	0.694335
PC(P-46:4)	0.322878	0.316715	0.417497	0.248028	0.531026	0.0379712	0.0238993	0.0168568	0.0393293	0.0664816	0.30629	0.358747	0.330451	0.349941	0.297697	0.0412977	0.039081	0.0656562	0.0660725	0.0814002	0.926344
PC(P-46:5)	0.414661	0.429176	0.590037	0.296675	0.65004		0.0159025		0.0239317	0.0297873	0.427043	0.318904	0.371875	0.572911	0.474256	0.0296307	0.0225621	0.117323	0.0752092	0.195193	0.763374
PE(28:1)				0.0148539		0.728108	0.896588	0.950308	0.645361	0.683721					0.0156449	0.453448	0.27818	0.187946	0.234753	0.266189	1.1002
PE(29:0)	0.107427	0.132603	0.121611	0.0540017	0.0783771	2.64697	2.98971	2.88167	2.76536	1.93081	0.0966498	0.161143	0.109154	0.102638	0.118812	1.67053	1.63305	1.27566	1.44635	1.73734	1.04487
PE(29:1)	0.0126934	0.0246004	0.0161151		0.0378196	1.86726	1.88561	1.88713	1.61035	1.09481		0.0128137		0.0461782	0.0613496	0.77042	0.813406	0.619874	0.679693	0.866399	1.04964
PE(30:0)	3.23879	2.55869	4.12391	2.82441	3.61821	9.53713	10.9148	10.3824	9.29297	7.63179	3.49502	3.67983	4.04225	4.23264	3.58885	6.96577	6.57237	6.1878	5.50565	7.6444	1.07171
PE(30:1)	0.759933	0.644636	0.987351	0.595256	0.86303	24.3116	26.7058	27.1186	22.933	18.5947	0.766717	0.845593	0.903718	0.863459	0.895506	12.1957	9.96276	10.1086	9.6838	11.9056	1.18711
PE(30:2)	0.0121106	0.016663			0.0336093	1.86506	1.6924	1.81512	1.37913	1.29983		0.0300877	0.0596021	0.0186405	0.0501671	0.785735	0.625041	0.661814	0.630191	1.01804	1.03851
PE(31:0)	1.33204	1.05487	1.85702	0.906707	1.43903	18.6391	19.2734	18.5279	16.241	13.9951	1.48817	1.61069	1.91489	1.98737	1.69393	14.119	13.0525	13.0154	11.8932	15.9751	0.954557
PE(31:1)	0.620964	0.486705	0.826722	0.48235	0.541073	231.376	210.997	210.82	200.7	167.646	0.600121	0.694409	0.725714	0.751518	0.696045	119.304	97.1816	87.371	79.2348	108.449	1.13729
PE(31:2)	0.0207525	0.0129314		0.0125711		16.1639	15.8682	14.5596	12.9227	10.151	0.0180153			0.0244728		6.91701	5.56634	4.54679	4.42295	6.99738	1.01809
PE(32:0)	20.3896	17.4075	25.9802	17.6162	25.1081	26.1683	22.5595	23.3479	21.8281	18.9943	24.2475	24.2491	27.3574	27.6496	23.291	20.0647	18.2842	22.4923	19.458	24.3479	0.492778
PE(32:1)	28.4035	23.6396	36.3844	23.7021	33.2914	1731.99	1444.31	1485.41	1364.77	1140.84	31.277	29.4022	36.4688	36.2093	32.2218	867.022	728.817	725.345	648.877	860.699	1.08766
PE(32:2)	2.14736	1.95838	3.54861	2.17746	3.02409	1188.88	1079.11	1125.18	1018.9	808.414	2.43187	2.3075	3.01604	3.01578	2.91418	494.468	393.367	374.897	338.837	514.508	1.21875
PE(32:3)	0.0314019	0.0907593	0.125998	0.081555	0.0939123	10.2301	9.07669	9.01541	9.2457	7.55892	0.119824	0.219356	0.0956507	0.0695178	0.114188	5.05286	3.71886	5.00313	4.18635	6.22302	1.08456
PE(33:0)	2.87186	1.86881	2.97009	2.11348	2.90011	20.0908	17.0998	17.9373	17.8563	15.1558	2.74724	2.931	3.65429	3.66877	2.95687	15.7822	15.006	17.1424	15.0843	18.463	0.965055
PE(33:1)	7.77882	5.64046	9.28291	5.91687	9.36716	1292.56	1013.56	1034.07	1066.8	931.12	8.41358	8.43529	10.1979	10.6215	9.22365	647.572	554.3	536.468	471.421	672.134	1.07985
PE(33:2)	0.218053	0.423697	0.370432	0.301902	0.167745	488.662	404.966	412.686	381.626	326.356	0.438315	0.330259	0.579561	0.592605	0.638512	223.157	180.108	157.981	141.849	231.011	1.14733
PE(33:3)		0.356962				11.6497	10.2766	11.0383	10.9557	8.79781		0.0112932	0.0158438			5.83999	4.0604	4.52992	4.31749	6.38956	0.935577
PE(34:0)	13.6003	10.9048	18.316	13.7472	19.8986	17.2689	15.0284	15.0437	13.3935	12.088	15.9649	15.9562	19.6708	19.7004	17.2199	13.9723	12.796	16.6569	14.2712	17.6015	0.331584
PE(34:1)	214.415	149.132	249.824	181.73	272.245	1840.5	1674.75	1696.56	1641.27	1401.66	227.109	218.86	260.721	260.711	235.314	1049.4	961.206	1044.63	896.367	1210.64	1.05483
PE(34:2)	34.5372	28.6212	45.5472	30.854	44.6108	852.878	850.833	881.406	771.361	647.366	37.7327	34.7742	43.6942	43.8397	41.5151	427.725	358.96	342.85	306.299	440.91	1.17687
PE(34:3)	2.51242	2.41651	3.50043	2.13724	3.24018	127.175	126.075	129.498	122.298	99.4213	2.43283	2.777	3.48159	3.36575	3.17618	57.3308	42.3248	50.1759	42.8993	62.905	1.21865
PE(34:4)	0.700562	0.812862	1.13711	0.751435	0.859655	31.2457	30.398	30.9144	30.1482	24.0547	0.867776	0.953487	1.00132	1.03838	0.923202	12.4439	8.83086	11.1959	9.32772	15.3819	1.26324
PE(34:5)	0.0544894	0.139503	0.115314	0.0621306	0.0256707	0.933937	0.729832	0.76089	0.551218	0.707348	0.0745146	0.0447705		0.0603498	0.0432838	0.630735	0.173373	0.405251	0.344378	0.417863	1.03583
PE(35:0)	0.818113	0.732202	1.06398	1.88762	1.04919	9.61022	9.77452	9.74604	8.56369	7.77787	0.913504	1.09491	1.23886	1.45384	2.47677	7.10354	7.18109	8.16758	6.31697	7.1675	0.955485
PE(35:1)	25.2314	15.88	26.1817	20.9974	31.3611	549.272	458.313	476.559	465.231	415.679	26.5568	26.2791	31.3057	32.2091	27.5055	313.574	285.973	302.702	252.51	373.242	1.01172
PE(35:2)	5.69359	5.08698	7.2324	5.1172	7.52399	275.965	249.848	264.14	237.021	207.589	5.91442	5.80059	7.72984	7.43434	6.65817	135.397	114.921	110.326	95.5266	146.794	1.14227
PE(35:3)	1.41853	0.845833	1.38259	1.05418	0.919808	92.0886	79.9548	84.7025	80.7024	70.4291	1.58689	1.02146	1.51208	1.25577	1.37426	39.8463	31.1538	34.4184	30.469	46.1075	1.18515
PE(35:4)	0.43954	0.782895	0.372081	0.357535	0.363672	61.4695	52.8926	56.4814	49.9189	44.9101	0.282015	0.352036	0.425999	0.366074	0.272084	31.9982	26.0554	29.8705	25.1394	35.9103	1.06218
PE(35:5)	0.0153282	0.0396773				6.39344	6.10066	5.47215	5.46985	5.22957						3.78154	2.88888	2.73895	1.73813	3.71122	0.876995
PE(36:1)	407.505	216.593	413.496	341.327	559.691	333.979	320.096	323.783	333.4	314.204	406.188	328.19	446.462	3.55243	264.904	274.234	284.927	334.884	269.654	325.443	0.297257
PE(36:2)	164.285	119.418	195.51	144.292	207.585	300.587	325.477	332.07	302.235	264.899	164.516	154.947	194.811	198.459	174.803	192.69	179.606	190.821	167.673	218.931	1.44826
PE(36:3)	36.8049	29.1813	36.9816	26.8586	34.8524	202.627	191.588	204.981	194.511	162.002	32.9672	29.4077	37.5566	38.209	36.1357	98.7189	83.3921	96.0946	85.8932	112.635	1.23797
PE(36:4)	96.476	98.7626	110.076	76.8809	94.0734	467.144	400.492	411.453	395.852	352.481	95.4629	97.004	108.361	109.371	97.0069	293.656	243.346	323.371	289.81	359.519	0.981386
PE(36:5)	20.4579	21.0876	20.8073	14.687	17.5313	327.845	277.236	295.004	278.549	245.366	21.5029	19.5981	20.0189	21.2831	18.4907	182.577	158.165	189.047	165.33	220.14	1.01778
PE(36:6)	1.15099	1.45705	1.19486	0.810481	0.776187	57.5253	51.9163	53.1021	48.4989	41.485	1.38349	0.974902	1.06699	1.31145	1.03285	31.0266	24.0579	30.427	26.0441	36.7839	1.04334
PE(37:1)	2.44757	1.46493	2.65388	2.36634	3.51659	15.8842	13.3778	13.2715	12.8919	11.1844	2.20665	2.4676	2.81269	2.57108	2.50139	8.55839	7.93241	8.49885	6.82089	10.5109	1.05381
PE(37:2)	3.48614	2.25925	3.94793	3.21144	4.48531	23.5834	21.6344	23.4899	20.3325	17.9747	3.28323	3.31679	3.04651	4.06207	3.76356	12.3805	11.0513	11.5421	10.2166	15.1176	1.13069
PE(37:3)	12.8604	9.94874	11.0365	9.08677	11.591	135.487	118.462	121.543	119.405	105.19	10.8659	10.3447	12.1004	13.4793	11.5427	71.0323	60.3313	73.268	61.5671	87.0992	1.07232
PE(37:4)	14.9753	13.3832	14.7356	11.1091	13.0547	486.982	371.739	373.73	423.371	383.687	12.4878	13.7905	16.1184	16.3031	14.0821	281.558	230.995	304.127	267.239	377.495	0.966297
PE(37:5)	0.452325	1.20724	1.04036	0.831037	0.73888	155.271	121.371	120.42	127.626	115.34	1.25152	1.0765	1.43815	1.38768	0.829429	92.4741	73.8108	87.3983	74.9008	109.185	0.978833
PE(37:6)	0.0966927	0.118162				29.8419	24.2298	21.2137	19.0606	20.2579	0.0292522		0.066254			15.4706	12.4585	13.6522	11.1259	15.7083	0.75173
PE(38:1)	6.27628	3.58242	6.24718	5.05342	8.79216	8.88165	7.91519	8.00738	7.87863	7.97064	5.37691	5.35151	6.18011	5.68772	5.66753	6.50931	7.0368	7.95823	6.19315	8.64005	0.717632
PE(38:2)	14.6431	9.3151	15.1946	12.4348	19.4538	11.841	12.1536	11.6112	12.0288	10.9753	13.3697	12.3288	15.4271	16.5564	13.9678	9.17585	8.38628	10.2645	7.86711	10.7173	1.05652
PE(38:3)	243.867	163.074	207.102	171.498	216.6	163.026	162.964	163.303	174.644	155.791	184.8	184.638	211.846	231.112	202.76	164.357	160.762	203.14	168.336	190.028	0.651415
PE(38:4)	676.539	566.153	707.996	577.13	636.729	1136.79	1035.4	1025.14	1121.08	1020.19	588.091	656.16	677.627	706.718	625.511	1000.36	878.864	1179.31	1050.78	1261.37	0.948478
PE(38:5)	190.853	174.687	200.108	155.564	180.861	436.359	401.154	402.262	396.393	357.369	179.202	171.745	187.239	188.621	168.421	316.61	272.847	335.128	298.612	365.628	0.993987
PE(38:6)	63.8186	69.6736	72.9361	54.7024	61.5039	279.532	236.35	245.23	222.402	203.871	72.1701	64.2226	68.6419	70.5974	59.1061	180.924	151.131	176.463	152.01	186.06	1.01681
PE(38:7)	1.95352	2.20719	2.71876	2.34436	2.02366	144.865	126.16	130.856	111.925	97.7951	2.52512	1.52695	2.39494	2.12639	1.07733	73.1422	61.4602	62.5822	53.3996	69.0918	1.09779
PE(39:1)	0.135543	0.0329457	0.0659146	0.208887	0.34064	3.09946	2.63956	2.65832	2.19463	2.5007	0.210951	0.142383	0.140814	0.132533	0.0710918	1.90612	2.23676	2.06176	1.91565	2.24448	0.95491
PE(39:2)	0.423768	0.26881	0.471077	0.354965	0.932091	1.94584	1.4134	1.49985	1.68033	1.18835	0.418652	0.515418	0.39031	0.793575	0.634473	1.1125	1.04213	1.31464	0.904082	1.31246	0.93935
PE(39:3)	11.8919	7.22978	9.91883	9.32871	12.8511	15.2533	15.5344	17.435	14.7401	14.14	9.03478	9.30728	10.4483	11.0964	10.7025	13.2617	13.1132	14.9184	12.4326	15.1967	0.857758
PE(39:4)	5.93795	4.64192	5.62355	4.63316	5.30485	93.8009	66.1575	65.8807	72.1896	63.3431	4.94662	5.30962	5.33616	5.70957	4.97129	41.311	36.224	44.9781	36.6115	55.1772	1.04356
PE(39:5)	6.64265	4.74949	6.29684	4.97872	5.37095	117.043	98.7706	99.534	103.495	92.6097	5.35275	6.10802	6.39756	6.2585	5.68526	76.2455	63.3337	72.2545	60.7042	82.7824	0.986399
PE(39:6)	4.90402	4.70142	4.68183	4.56299	5.03622	252.572	189.483	192.02	209.389	191.471	5.24416	5.66692	5.73952	5.51949	5.37951	157.602	135.623	148.763	121.359	163.005	0.975648
PE(39:7)		0.0509599	0.0375652	0.021613		40.7932	28.8828	30.3603	28.4792	25.7346	0.113272	0.0397441	0.0646221		0.0298478	21.4224	17.7659	16.749	15.0918	21.2915	0.874324
PE(40:1)	4.47902	2.9849	4.16836	4.3144	6.41284	14.5619	11.0691	10.0702	11.2241	11.5372	4.28617	3.84194	3.73354	4.50931	3.6768	8.01953	7.92297	9.26209	7.42683	9.55963	1.0157
PE(40:2)	5.43415	2.67315	4.42887	4.32351	6.24969	5.1195	4.21503	4.43957	4.4012	3.96656	3.73194	3.72151	2.58625	4.97102	4.27157	3.9969	3.1178	3.55958	2.65769	3.97678	0.904417
PE(40:3)	38.1274	22.642	32.4563	31.8114	37.8467	27.7552	34.721	35.5749	28.7968	24.8244	25.7738	26.6603	29.6272	33.1157	33.5095	33.0365	31.072	34.912	28.5244	31.337	0.24736
PE(40:4)	72.1875	49.5071	73.2464	67.3076	106.062	96.5996	102.695	101.726	100.166	98.4981	60.5423	68.0487	68.4914	67.619	66.9161	93.5816	94.9793	105.322	86.7464	104.295	0.786416
PE(40:5)	238.835	146.228	230.236	209.238	243.515	249.778	263.367	262.413	255.349	243.902	224.84	221.707	227.537	213.367	197.295	266.895	261.591	292.129	243.486	281.449	0.89685
PE(40:6)	281.802	177.21	251.068	231.338	289.363	473.308	407.435	421.384	446.807	397.891	304.25	268.209	266.404	275.914	246.446	344.581	311.776	406.887	344.25	389.816	0.951874
PE(40:7)	44.2756	40.0064	54.6971	45.1197	54.4056	153.907	141.661	147.182	128.129	111.711	50.296	46.0645	50.0024	50.716	42.3314	84.4724	68.5485	81.6377	69.8591	81.6383	1.28891
PE(40:8)	1.58958	1.36162	1.37482	1.68636	1.48775	14.6327	11.6489	14.1954	11.9591	12.7786	1.48353	1.46445	2.20386	2.67077	1.75803	8.26105	9.84346	13.22	9.16518	9.1129	0.95531
PE(40:9)	0.085259	0.0959827	0.376912	0.204006	0.33053	1.09183	1.01448	1.39113	1.06577	1.39591	0.279452	0.226226	0.283683	0.355949	0.209656	1.40669	2.06417	2.73474	1.73579	1.09877	1.21138
PE(41:1)	0.0270989		0.0858665	0.0338473	0.111858	2.34384	1.94162	1.17729	1.48814	1.87979	0.0262044	0.0334534		0.0793578		1.17679	1.11693	0.912689	0.812235	1.48124	0.846971
PE(41:3)	0.619315	0.482204	0.53773	0.741227	0.738703	1.72523	1.75226	1.79044	1.07152	0.891448	0.36972	0.604002	0.4885	0.634551	0.409436	1.30373	1.66235	0.903366	1.5168	1.61272	0.848261
PE(41:4)	0.621793	0.32299	0.493941	0.748884	0.670525	4.27661	4.07903	4.09818	2.93858	4.14807	0.634117	0.401297	0.585392	0.700353	0.464052	2.0152	1.78538	2.36101	1.95377	2.54046	1.13604
PE(41:5)	0.762291	0.504828	0.430977	0.896715	0.319697	9.6918	10.3907	10.07	8.54884	7.55479	0.836702	0.513279	0.535556	0.672211	0.562318	6.90698	5.50201	5.86826	4.92159	5.62602	1.02824
PE(41:6)	1.0398	0.470243	0.608668	1.12594	1.04506	25.8724	19.1769	21.4564	21.2998	18.2735	1.03742	0.939761	1.17128	0.907574	1.09317	12.8624	13.3001	13.5358	11.7858	16.9666	1.00496
PE(41:7)	0.0728002	0.131799	0.241864	0.211263	0.277936	7.76387	5.49246	6.29233	4.76408	2.89938	0.463548	0.0988213	0.315941	0.176387	0.45519	2.56515	2.32688	3.05595	1.93306	1.24957	1.16989
PE(42:1)	2.88899	1.37256	1.88813	1.89792	3.39769	1.52485	0.856977	0.996849	1.5435	2.18898	1.90893	1.78463	1.5639	2.38181	2.04404	0.707028	1.91981	1.78411	1.77032	1.14411	0.530956
PE(42:10)	2.72154	0.313623	2.2826	3.71762	1.67831	8.51785	5.55277	5.60191	5.94664	6.78388	3.5064	2.64695	2.52731	3.30845	2.52884	9.19817	10.7209	13.8552	10.7761	8.75671	1.39195
PE(42:2)	1.1362	0.436293	1.38187	1.43485	1.50674	1.27235	1.3532	0.588376	1.00988	1.03279	1.08443	0.641483	1.17096	1.28365	1.20773	0.447984	0.446478	0.356636	0.734363	0.467986	1.34486
PE(42:3)	3.0123	2.19014	2.99922	2.74978	3.19347	3.01597	4.07926	3.42372	2.68874	2.9407	2.7889	2.27015	2.63223	2.84322	2.99583	2.87955	3.26242	3.77921	3.47136	3.34671	0.665684
PE(42:4)	6.67553	3.69865	6.10182	5.95148	5.71556	6.88142	6.03394	6.40088	7.0679	7.23387	4.6854	4.01019	4.87923	6.23885	5.9195	7.08602	6.20202	7.44009	7.65152	6.92615	0.794046
PE(42:5)	7.76336	5.86872	8.56966	6.89126	11.3116	10.4246	9.8603	9.58649	9.46882	7.66668	7.25195	7.20046	6.66333	7.82737	7.18914	8.17515	7.9243	8.30399	7.92918	8.69559	0.745433
PE(42:6)	10.7901	5.90418	9.2004	8.48162	12.1663	11.4958	11.8342	13.7172	11.5378	11.38	11.0316	8.78476	9.26192	9.91123	7.48299	11.2559	11.3616	12.5795	9.90676	10.5898	0.645699
PE(42:7)	2.00397	1.29577	2.47749	2.09881	2.27716	3.73699	4.99785	4.77575	4.41939	2.77508	1.00998	0.993495	1.76513	2.16357	1.90494	2.15627	1.71038	1.48357	2.00181	1.2277	1.5694
PE(42:9)	2.39605	0.411957	1.99302	3.81875	1.32036	3.21693	1.53385	3.81609	2.84846	2.34876	1.53266	2.54657	2.42662	1.79635	1.46587	4.37685	4.07438	8.67809	5.8274	3.64329	1.36679
PE(44:5)	0.946995	0.957696	1.1477	1.77155	1.86582	3.08128	2.05421	2.45693	2.83575	2.94954	1.31762	1.77179	1.2257	1.47936	1.95275	1.84913	2.01844	2.70511	3.48048	2.89337	0.796207
PE(O-30:0)	0.238372	0.0902511	0.608245	0.175712	0.622248	0.960546	0.957943	0.969178	0.53485	0.707902	0.334248	0.285672	0.314129	0.312616	0.488819	0.671847	0.888143	0.862076	0.376538	0.655688	0.757067
PE(O-30:1)	0.276947	0.163437	0.282277	0.303471	0.369909	0.583993	1.27708	1.11821	0.767221	0.492676	0.272009	0.416188	0.281432	0.18295	0.302844	0.581506	0.414895	0.440403	0.704832	0.735206	0.894921
PE(O-31:0)				0.0719001		3.52615	2.728	2.73263	2.52941	1.79582			0.106518			2.97061	2.31843	2.11747	2.34027	3.35864	0.418642
PE(O-31:1)	0.103891	0.148692	0.282629		0.337972	15.3411	17.2066	17.4769	12.1675	10.1598	0.19889		0.311657		0.262189	11.1499	9.057	7.15705	8.17897	9.21497	0.860793
PE(O-32:0)	5.90514	4.0701	7.93613	4.55674	8.05569	6.53324	6.51919	6.16319	5.21383	4.93173	8.07856	6.31392	7.49778	6.94724	7.25044	7.37788	7.76255	6.84465	7.8433	10.0457	1.23654
PE(O-32:1)	9.68311	6.41495	9.76339	7.60508	11.5094	89.6718	95.3033	91.0068	83.0499	64.8128	14.5484	12.7899	12.823	14.7661	13.185	80.6373	66.7876	63.1409	61.6493	89.8873	0.940129
PE(O-33:0)	0.496396	0.535054	1.14693	0.423539	0.906228	6.80294	6.5708	5.40094	5.78515	4.53791	0.879001	1.09689	1.62686	1.14704	1.05912	6.86386	6.11396	6.48212	6.13535	7.96132	1.06945
PE(O-33:1)	5.30354	3.88944	5.6416	3.4193	5.4757	58.1386	58.699	52.4904	48.5406	35.4159	7.77876	6.64552	8.24971	7.10277	7.16289	51.0397	41.2681	39.7222	38.8573	57.3824	0.938568
PE(O-34:0)	11.7382	9.85223	19.8014	10.8944	19.3359	8.69884	6.66048	6.07159	6.54404	6.00442	15.3984	13.7616	15.7082	17.3049	14.6607	10.3817	10.9212	11.3643	11.8991	14.69	1.03113
PE(O-34:1)	153.452	122.82	199.734	125.388	217.141	151.734	147.459	141.012	145.1	122.866	234.735	205.982	227.511	255.22	221.127	150.484	136.105	155.803	143.135	209.805	0.578763
PE(O-34:2)	24.9869	16.6886	27.9634	17.527	29.1752	31.0796	31.1745	29.5426	31.422	23.0493	37.0338	34.0638	36.2287	42.2609	36.6712	34.9936	31.0607	29.6296	30.8528	39.698	0.581237
PE(O-35:0)	0.388724	0.261379	0.598721	0.259564	0.837132	1.84929	1.73505	1.63311	1.36265	1.47433	0.686585	0.539598	0.71133	0.66725	0.608828	2.28838	1.98065	2.20111	1.78669	3.14233	1.23917
PE(O-35:1)	9.97866	7.99959	14.0592	7.60652	14.8857	45.9532	36.3108	33.4708	33.8433	27.6621	17.1835	15.0233	17.14	19.9677	16.7391	40.4306	34.4348	37.291	35.9276	53.6605	1.02974
PE(O-35:2)	6.44071	5.42269	8.66219	4.71292	8.70937	21.9553	13.6768	13.244	13.1803	11.1569	10.0916	8.97361	9.52376	11.9064	10.2671	15.9623	13.3585	13.0483	12.3292	19.4289	0.776634
PE(O-36:0)	2.61929	2.48923	4.61358	2.56382	5.39185	2.06372	1.70014	1.50466	1.40196	1.43496	3.67365	3.58307	4.24286	4.45268	3.5819	2.83478	2.68192	3.3385	3.36443	4.34388	1.16614
PE(O-36:1)	83.3665	62.828	118.602	62.9711	137.59	52.7029	48.4884	43.6451	49.0756	44.2429	131.481	114.991	126.647	144.971	127.284	60.5258	54.2381	62.7618	60.7913	77.8585	0.784052
PE(O-36:2)	145.485	113.086	191.861	105.777	198.699	36.0958	33.7379	29.5384	37.9724	34.6183	223.351	209.645	229.927	259.628	227.412	51.4268	46.678	51.4797	51.5443	61.1131	0.86926
PE(O-37:0)	0.128148	0.138436	0.262455	0.084108	0.296701	0.379679	0.248013	0.204975	0.194706	0.187739	0.168503	0.18518	0.182982	0.193893	0.154134	0.678455	0.423027	0.729714	0.536185	0.967253	1.68267
PE(O-37:1)	2.44878	1.8248	3.76642	1.97713	4.56349	10.3428	8.75314	8.02948	7.91795	5.88245	3.28315	2.91477	3.65654	4.35887	3.3694	8.91111	7.73416	8.76725	7.83385	13.0493	0.999749
PE(O-37:2)	4.73129	3.32675	6.48822	3.77917	7.07382	4.89048	4.16411	3.97292	4.14146	3.43936	6.00796	6.08018	7.07684	8.55653	6.74038	5.39977	4.95153	5.575	5.26556	8.62141	0.947305
PE(O-38:0)	1.16981	1.06065	1.41143	0.715235	1.88341	0.333224	0.395264	0.333622	0.413312	0.32576	1.45522	1.0241	1.26638	0.978152	1.13609	0.820852	0.765576	1.05578	1.17718	1.47253	1.24034
PE(O-38:1)	20.484	15.84	27.4878	14.1974	34.6036	27.7823	25.936	23.5519	24.3973	21.9502	25.2491	21.3285	24.1891	27.9967	24.4684	28.5472	25.0003	28.3823	26.1057	39.7351	0.841663
PE(O-38:2)	23.7283	17.6816	36.2493	18.0908	39.7486	6.62306	5.63007	5.31793	6.41529	5.83196	29.1472	27.976	34.4179	38.9825	33.6177	8.47958	7.73306	10.3257	9.65269	12.2565	0.864076
PE(O-39:0)	0.0683319	0.0159334	0.0439984	0.0290409	0.0597168	0.137346	0.0369837	0.00896791	0.0387717	0.0330341	0.0314175	0.028678	0.0619484	0.0592104	0.0249405	0.0970539	0.0867647	0.111659	0.111394	0.17513	1.38026
PE(O-39:1)	1.04454	0.811251	1.12241	0.653732	2.07249	6.55991	5.00101	4.62139	4.31	3.75269	1.15396	1.06171	1.40963	1.50096	1.29126	5.1344	3.9832	4.81921	4.23306	7.62612	0.952715
PE(O-39:2)	1.62912	1.22357	2.28154	1.41644	2.97953	2.0524	1.61628	1.49129	1.46922	1.27789	2.29641	1.87572	2.41814	2.46657	2.44684	2.01321	1.78536	2.12447	2.03543	3.00052	0.934552
PE(O-39:3)	18.4117	13.3507	26.5884	15.0787	28.4757	8.19101	8.90511	7.73225	6.73596	5.5215	18.5911	21.2462	26.0259	30.4483	24.2366	14.7571	12.9901	16.1096	15.0424	20.9249	1.01269
PE(O-39:4)	18.2701	14.1044	27.0731	16.5794	27.0411	8.53462	7.55638	7.44387	6.69272	6.38734	21.0261	26.3225	29.4039	32.0431	26.5232	14.2039	13.5328	16.6961	16.695	22.0283	1.02956
PE(O-39:5)	21.4304	17.2347	29.2082	20.2242	28.5638	16.5977	15.8487	15.2059	13.5764	12.3737	26.2996	35.5629	34.674	38.847	30.3617	25.4644	23.7567	31.8823	27.6368	36.952	1.38512
PE(O-40:0)	0.325441	0.393442	0.387825	0.268756	0.559229	0.10695	0.122692	0.110044	0.050523	0.103371	0.448992	0.258606	0.288218	0.359972	0.229648	0.198446	0.143845	0.20289	0.224579	0.163864	0.845125
PE(O-40:1)	8.43047	6.47483	9.44844	4.9015	13.2419	7.48502	6.70108	5.98868	6.32001	6.12753	9.42392	8.57252	8.5909	10.4792	8.78194	7.55128	6.37676	7.134	6.55177	10.2285	0.550529
PE(O-40:2)	13.7461	10.3595	15.5931	8.35953	22.6013	4.5983	3.87234	3.47276	3.99698	3.6771	15.5512	13.5048	15.5182	17.4017	14.6809	5.21235	4.53722	5.5192	5.1923	7.51809	0.853446
PE(O-40:3)	88.592	66.3895	119.822	66.938	130.955	15.9206	28.192	27.1895	14.7126	22.6872	80.9177	88.2367	103.674	116.088	99.5034	38.871	35.7792	44.0475	40.7507	51.4697	0.887648
PE(O-40:4)	120.491	93.8897	182.701	109.426	195.523	17.5872	19.5454	18.3023	17.6844	17.234	139.141	167.119	178.578	189.736	158.665	34.9257	35.7897	44.5103	42.1404	50.2433	0.897435
PE(O-40:5)	218.963	176.802	347.198	207.767	316.299	45.539	42.42	39.859	41.4314	42.0384	291.403	405.778	396.365	416.716	323.14	65.7544	63.5253	80.6848	74.4371	90.0368	0.875275
PE(O-41:2)	0.737415	0.785002	1.03656	0.216642	1.53998	0.787346	0.606738	0.507349	0.448484	0.400208	0.919863	0.598644	1.18211	1.27051	1.04258	0.643334	0.45863	0.661712	0.625157	1.03506	0.521735
PE(O-41:3)	5.38141	2.92589	5.15308	2.90932	5.77236	2.43751	2.54525	2.28083	1.58533	1.17339	4.41571	5.20633	4.71819	6.18321	4.93176	3.24127	2.95586	3.67671	3.40313	4.81738	0.991318
PE(O-41:4)	4.03218	3.08595	6.24022	3.32205	6.40852	0.987119	1.09643	0.908348	0.767421	0.77087	4.86489	5.65409	5.60172	6.728	5.67596	1.95906	1.80246	1.95855	1.75547	2.53095	0.883546
PE(O-42:1)	0.73069	0.463367	0.618829	0.356625	0.912101	0.35994	0.340258	0.285318	0.353147	0.331094	0.766916	0.627168	0.638385	0.702536	0.556882	0.431364	0.294074	0.393867	0.379475	0.495685	0.750895
PE(O-42:2)	2.36331	1.58649	2.11501	1.26797	3.1058	0.72066	0.680278	0.608987	0.574473	0.76694	2.23756	2.03105	1.98602	2.58098	2.03872	0.908099	0.605461	0.809962	0.812721	1.14546	0.861142
PE(O-42:3)	14.6632	11.7555	20.5028	9.66271	20.8851	3.2747	4.11151	4.0894	3.16824	2.77901	16.7725	16.9231	15.6888	18.4746	19.1242	7.78747	5.98622	8.07284	7.70481	8.98456	0.912672
PE(O-42:4)	18.7553	13.9129	25.3871	13.285	26.8223	2.46538	2.6058	2.33037	1.9076	2.22143	19.4228	21.9485	19.7562	24.2405	21.9878	5.26837	5.34729	5.6836	5.71022	6.46627	0.905959
PE(P-30:0)	0.281457	0.323542	0.73998	0.634885	0.326789	3.79937	4.08983	4.18402	4.22489	3.82989	0.419839	0.274937	0.566943	0.542084		2.751	2.64375	2.72333	2.4631	2.66958	0.980562
PE(P-30:1)	0.869312	0.679596	0.670006	0.576715	1.05396	12.7421	14.3592	13.3957	10.4645	8.18392	0.449273	0.676241	0.57152	0.911288	0.659382	6.68404	5.85448	4.15306	4.30847	5.76908	1.17918
PE(P-31:0)	0.663893	0.0852717	0.342863	0.207626	0.186761	19.6661	17.8997	17.8768	15.5225	12.8859	0.359348	0.381576	0.532962	0.215207	0.22854	14.478	13.1194	13.2835	12.7013	14.8089	0.951478
PE(P-31:1)	0.375143	0.434587	0.679901	0.0841976	0.974398	321.526	343.521	350.436	254.002	240.975	0.923172	0.237786	0.625036	1.05688	0.584286	143.279	139.005	91.3988	78.5083	87.2805	1.26684
PE(P-31:2)	0.0396914		0.0927997			3.14973	3.48183	2.79097	2.4728	1.38148	0.0382398				0.0359859	0.754769	1.01841	0.614233	0.518288	0.863146	1.1406
PE(P-32:0)	12.2376	9.18284	12.9424	12.0451	13.8095	53.5427	49.8254	50.1011	42.9967	38.5635	10.1362	8.32507	12.4625	11.8898	9.57729	46.4783	42.2471	48.8778	43.3007	48.9518	0.975852
PE(P-32:1)	44.9521	34.2775	47.6274	32.9118	45.7195	1729.39	1630.1	1623.52	1595.65	1277.46	43.6775	34.4456	42.4036	46.7071	40.6788	1030.86	870.033	899.129	848.861	1190.83	1.02502
PE(P-32:2)	0.563921	1.51713	1.37868	2.05222	0.904525	54.2303	53.0813	54.7678	49.5818	43.5089	1.02943	0.831942	0.737561	0.929566	2.97453	28.902	27.5532	25.797	24.2535	25.8622	1.11555
PE(P-32:3)	0.620589	0.525526	0.793972	0.530577	0.790903	0.84125	1.14124	0.999968	0.837487	0.381542	0.289711	0.225876	0.631097	0.482965	0.508672	0.443902	0.233511	0.288885	0.246835	0.305557	1.59366
PE(P-32:4)	2.70279	1.61964	3.50463	2.05794	2.75398		0.0823881		0.190519		1.02156	1.32683	1.74075	2.48378	2.08365		0.252071	0.261255	0.227843	0.136111	0.653164
PE(P-32:5)	0.481439	0.329661	0.456917	0.350565	0.395351		0.0322998				0.126986	0.192633	0.127567	0.765686	0.197795						0.209744
PE(P-33:0)	1.34425	0.77542	2.10336	1.53509	2.33334	46.6261	42.9756	42.4639	36.8463	31.406	1.67969	1.12334	1.74347	2.16177	1.4939	31.338	27.9	31.6026	25.2163	33.0066	0.960013
PE(P-33:1)	20.62	15.7228	21.3972	16.442	22.6534	675.66	606.802	583.08	560.007	460.711	20.3214	17.4348	20.5566	21.5697	19.7876	422.609	355.486	350.541	331.783	519.015	0.976763
PE(P-33:2)	2.24758	1.6195	2.1492	1.2453	1.497	69.2178	65.8386	64.9468	56.0699	44.2325	2.51105	1.80397	2.21045	3.14622	2.7098	38.0126	33.4404	29.4772	27.9502	43.6519	1.04802
PE(P-33:3)	0.857114	0.469022	0.887003		0.742663	22.3541	25.0516	25.954	20.184	16.9556	0.713472	0.310751	0.521982	0.506307	0.535871	9.2034	8.84492	6.73909	7.06312	6.27192	1.27458
PE(P-33:4)	2.36272	1.55963	3.40175	1.90456	3.31006	0.39861	0.331767	0.430176	0.424459	0.302645	1.33638	1.522	1.89342	1.92277	1.62123	0.391537	0.549181	0.667363	0.659509	0.806751	0.828728
PE(P-33:5)	0.222574	0.214675	0.525451	0.0825705	0.361975			0.0868262		0.0772048		0.132236	0.0497334	0.160376	0.0692352			0.101811			0.189531
PE(P-34:0)	14.4496	9.38659	16.9238	16.1744	22.031	56.9259	51.8783	51.5641	49.0939	42.7304	15.6397	13.2537	19.1069	22.649	13.552	54.244	49.2814	64.501	54.5346	64.6833	1.07222
PE(P-34:1)	577.461	466.391	623.922	421.045	668.311	1312.58	1255.31	1253.7	1283.42	1110.56	532.785	470.29	540.223	614.976	523.061	1177.72	1051.95	1165.37	1084.23	1409.43	0.942008
PE(P-34:2)	141.94	113.243	147.48	96.9859	145.159	764.598	773.145	756.615	772.458	608.316	135.639	121.603	139.271	166.487	143.722	644.683	529.855	599.765	592.107	801.294	0.944893
PE(P-34:3)	27.8286	22.2274	30.3534	20.207	30.3489	157.842	158.918	161.165	159.079	121.819	26.3644	21.5794	25.6759	30.002	31.3075	87.8648	73.285	80.2405	72.1787	109.561	1.14351
PE(P-34:4)	20.1615	13.106	20.6881	15.9551	19.4131	18.9915	19.1807	20.4298	20.2373	18.5586	13.9324	14.2523	16.2329	18.2505	16.9716	18.8439	22.2332	23.0453	19.2657	15.4076	0.528921
PE(P-34:5)	4.42532	3.97386	4.97021	3.11138	4.08088	2.23036	2.54449	2.19631	2.2082	1.94936	3.81229	2.63032	4.06901	3.93408	3.78575	2.93776	2.18462	2.41439	2.48886	2.53924	0.828665
PE(P-34:6)	0.59936	0.204563	1.03207	0.344044	0.811916				0.0623344		0.387181	0.164545	0.709247	0.584089	0.462211						0.230613
PE(P-35:0)	0.96124	0.363071	1.21966	0.993997	1.40834	11.5494	10.2699	9.39374	8.88844	7.84767	0.863622	1.01412	1.30873	1.92699	0.942109	9.54318	8.49388	11.0887	8.33556	11.4057	0.990732
PE(P-35:1)	48.5182	38.2881	55.2258	32.8704	62.3444	238.007	210.03	196.713	199.096	173.227	48.0509	43.4611	51.3171	58.3265	49.3387	206.288	168.146	190.882	173.428	267.269	0.962309
PE(P-35:2)	41.6791	34.2745	45.6345	28.5386	47.7306	256.627	237.08	232.011	223.315	175.087	44.165	42.9983	46.879	55.9927	48.8792	211.157	174.756	186.218	175.775	279.95	0.935965
PE(P-35:3)	58.4905	47.4298	63.2352	40.6468	59.9283	248.789	230.111	233.381	217.413	172.693	47.8513	47.1855	58.6619	66.7331	58.2568	151.33	132.429	147.983	140.758	215.863	0.985841
PE(P-35:4)	42.9048	31.7695	48.8448	37.2624	45.8349	217.331	190.795	193.477	154.343	138.592	33.2829	38.9857	42.0305	46.4719	42.1333	159.07	138.506	152.017	150.03	202.722	0.930654
PE(P-35:5)	8.07512	6.12577	7.45764	5.24851	5.88835	68.2058	69.5049	70.7219	56.4348	51.6062	7.71039	6.4649	8.15047	6.65331	7.24538	54.6478	55.9574	54.2502	47.3387	51.8986	0.951897
PE(P-35:6)	0.903377	0.768291	0.763639	0.370357	0.699961	0.271418	0.270288	0.124986	0.169991	0.197832	0.44034	0.067464	0.249455	0.452665	0.326631	0.0515188	0.151355		0.143721	0.184022	0.72975
PE(P-36:0)	5.19778	3.15798	6.32682	5.68027	8.6813	6.58023	6.82515	6.23655	6.36278	5.64176	5.67649	4.82042	7.46192	8.89851	5.38115	9.14364	8.84632	12.1697	10.7882	11.6723	1.60777
PE(P-36:1)	276.319	207.955	326.544	202.354	392.799	214.277	205.202	183.857	230.021	207.382	281.611	256.675	288.978	340.989	292.543	270.519	244.123	304.181	273.733	350.936	1.1018
PE(P-36:2)	841.027	666.745	899.227	561.434	962.778	577.312	555.924	531.924	594.854	524.703	829.405	823.209	899.244	1028.68	916.41	690.811	633.564	739.988	696.908	860.814	0.94335
PE(P-36:3)	1072.54	815.093	1053.14	699.211	1028.37	583.056	601.287	608.686	627.956	551.862	755.959	757.733	929.422	1099.73	936.281	688.88	606.248	771.378	695.333	884.874	0.815798
PE(P-36:4)	3066.75	2582.44	3494.29	2546.76	3282.42	1980.96	1852.91	1796.41	1862.43	1701.15	2411.81	2780.33	2931.05	3191.35	2798.9	2498.21	2405.26	3050.01	2990.23	3624.03	1.42222
PE(P-36:5)	657.109	533.303	567.305	443.647	558.24	471.49	428.867	415.327	434.331	386.597	560.157	538.701	520.241	558.069	489.271	582.915	552.385	690.095	665.161	814.857	1.76365
PE(P-36:6)	16.473	13.5527	17.7054	13.485	15.8903	13.8011	13.9123	13.6079	12.1859	11.2845	15.4364	14.6587	14.4228	16.0743	13.2414	13.3313	14.2483	15.0128	13.0117	13.2037	0.624345
PE(P-37:0)	0.0244823	0.0461566	0.0797148	0.0977902	0.160818	0.743739	0.637085	0.630954	0.528399	0.585225	0.0367091	0.0443871	0.0389165	0.10238	0.0467988	0.710699	0.615391	0.953892	0.85537	1.1236	1.1604
PE(P-37:1)	5.54098	3.91631	7.87636	4.59563	9.2968	18.432	16.4558	14.8363	13.8828	11.4233	4.8784	4.92179	6.01076	7.15213	5.9676	14.3341	12.3723	14.4388	13.2262	20.9093	0.902106
PE(P-37:2)	45.1086	35.1897	54.5226	33.144	60.9977	47.522	42.9041	38.5413	40.5055	35.295	51.4882	53.0486	63.2187	73.9891	62.845	56.0944	48.5488	58.757	54.924	80.6354	1.19058
PE(P-37:3)	163.613	119.807	177.598	123.043	182.443	205.667	191.278	184.145	174.793	157.575	121.777	129.618	164.642	191.122	159.477	163.942	142.494	178.727	163.589	240.902	0.445699
PE(P-37:4)	371.819	300.341	440.699	292.728	405.885	406.449	360.907	351.993	325.489	294.152	283.714	350.555	381.406	425.073	380.598	447.454	417.63	500.624	480.815	658.032	1.51808
PE(P-37:5)	94.8361	78.2291	109.128	79.1879	104.13	146.404	135.947	131.522	113.962	104.371	90.9928	99.8805	99.2866	110.837	97.1992	138.234	129.277	139.699	137.785	183.235	1.09921
PE(P-37:6)	20.2195	16.3823	22.6825	18.2552	22.2852	110.168	104.771	105.379	83.3013	79.1331	19.1307	18.4682	20.068	23.4342	20.7269	74.6611	67.6186	67.1335	60.0553	74.69	0.993572
PE(P-38:0)	0.7956	0.784432	1.40047	0.958123	1.83266	0.973321	0.824091	0.762413	0.715706	0.52192	0.906924	0.54862	0.880089	0.962294	0.452735	1.21983	1.19331	1.54136	1.41877	1.82233	1.36912
PE(P-38:1)	35.0446	26.5231	44.6939	26.3066	51.9834	51.0734	50.3193	45.6931	46.1984	39.9657	25.3882	23.7468	30.6693	35.2123	27.7338	46.0167	39.7146	44.7419	40.6473	59.4756	0.661942
PE(P-38:2)	273.419	208.308	342.593	195.702	376.383	76.7079	68.5988	64.1391	43.6162	65.5258	310.393	325.001	379.612	451.592	374.91	107.203	100.785	129.07	119.411	147.677	0.875598
PE(P-38:3)	978.803	727.142	1083.62	717.232	1071.08	391.701	402.382	380.626	425.314	417.164	642.347	722.816	922.482	1177.54	1001.99	746.556	703.295	835.856	835.913	964.805	1.28664
PE(P-38:4)	3591.73	2974.38	4229.95	2884.31	4304.58	1105.95	1087.09	1048.79	1073.44	1079.18	2821.04	3460.18	3767.84	4071.41	3782.75	1919.28	1874.86	2359.18	2196.92	2650.65	1.01006
PE(P-38:5)	4654.8	3908.52	5553.78	3862.27	5103.61	1368.3	1335.71	1288.34	1341.41	1195.77	3752.39	4416.86	4650.74	5035.24	4668.34	2106.69	2068.89	2631.73	2550.29	2949.34	0.96717
PE(P-38:6)	1402.15	1149.03	1491.88	1064.14	1419.66	758.142	724.878	723.217	710.907	645.831	1272.37	1260.57	1285.59	1400.07	1199.39	838.369	772.608	1009.58	946.849	1117.83	0.941504
PE(P-39:1)	2.0244	1.33846	2.24595	1.21646	3.03418	8.34447	7.3452	6.42054	5.64033	4.83003	1.49199	1.51241	1.82736	1.8887	1.72907	5.71399	4.87461	5.39461	4.94946	8.59331	0.881912
PE(P-39:3)	64.6659	36.132	90.6484	54.9784	93.0221	33.3682	40.8251	39.0581	26.5446	29.4541	54.0375	39.0732	76.6394	86.9981	72.8945	54.1418	49.3454	62.2302	59.223	79.6921	1.02611
PE(P-39:4)	75.9014	80.4968	133.979	86.6786	109.67	49.0726	60.1195	55.4369	52.156	49.0472	83.9355	105.221	116.141	130.783	109.389	83.2064	76.608	101.729	92.426	91.578	1.1436
PE(P-39:5)	108.159	92.6121	147.446	97.13	141.711	106.601	95.0835	94.1968	88.0133	84.0543	99.0297	114.64	124.85	132.287	121.005	106.182	97.6217	125.689	116.14	157.103	1.01279
PE(P-39:6)	86.5214	70.6954	101.062	70.8686	88.3325	81.8718	72.0665	71.101	65.6677	63.6517	68.9562	74.3323	89.7748	86.3084	73.119	74.0068	63.9997	79.1832	75.6521	98.8482	0.543565
PE(P-39:7)	13.3848	9.63236	14.1879	10.9943	16.0324	9.58247	8.50007	10.2619	6.30736	6.55957	14.4596	11.1517	12.9256	15.9229	13.5637	9.86989	6.5385	8.0946	7.13272	11.0056	0.783505
PE(P-40:1)	10.8129	7.29854	12.3943	7.4045	16.0201	8.9139	8.99167	8.03614	8.57003	7.58106	7.96388	7.49164	9.05503	10.3269	8.95722	8.66102	7.1459	8.06985	7.69522	11.7038	0.288082
PE(P-40:3)	154.811	114.47	216.28	125.461	213.167	74.4897	79.3556	72.0871	66.122	59.1362	103.89	113.512	147.567	164.651	146.593	95.034	89.9927	113.147	104.572	134.993	0.83403
PE(P-40:4)	354.968	288.041	873.035	530.135	866.507	159.182	162.188	148.817	155.559	152.555	243.677	298.488	336.351	365.259	344.188	251.184	239.186	321.77	295.919	368.934	0.659037
PE(P-40:5)	792.906	646.666	1147.43	783.987	1106.21	248.557	242.87	216.312	245.319	238.594	740.414	870.976	910.307	960.098	835.381	384.277	359.33	490.005	450.995	562.893	0.926106
PE(P-40:6)	717.001	575.322	942.55	626.301	832.627	122.727	131.113	121.649	123.369	121.936	655.762	711.7	768.838	824.639	739.488	210.736	202.399	258.226	255.734	281.018	0.932441
PE(P-40:7)	980.686	733.766	1156.99	781.998	1140.48	136.354	132.39	123.284	137.954	122.51	910.231	886.035	970.12	1044.12	949.956	207.11	198.814	289.297	273.074	314.725	0.937422
PE(P-41:1)	0.18388	0.152181	0.195581	0.107309	0.441188	0.419993	0.480792	0.285928	0.303585	0.301714	0.167789	0.120854	0.222128	0.216371	0.180527	0.289279	0.24289	0.334619	0.245123	0.480074	0.621516
PE(P-41:3)	9.68554	7.49785	13.1792	7.31764	15.3343	6.92919	7.48938	6.77085	5.48576	5.45473	7.306	7.97463	8.58292	11.6067	10.2874	8.79695	7.24406	9.22444	8.41018	12.8887	0.853975
PE(P-41:4)	14.4685	11.1152	20.8531	11.2599	23.1335	6.5514	7.09834	6.42077	5.74591	5.7589	11.4188	12.4881	14.1645	16.3884	15.1632	10.1784	8.25745	10.6999	9.53819	15.6702	0.873582
PE(P-41:5)	11.3572	8.72302	15.6042	10.0866	17.3867	6.31592	7.01655	6.16876	5.89545	5.89554	9.66401	9.58362	11.5055	14.0146	11.1561	9.0696	7.8031	10.1406	9.16472	12.9635	0.937566
PE(P-41:6)	11.4401	8.17303	15.4408	11.7977	13.1077	7.2934	7.08639	6.29355	5.81575	5.51161	13.484	9.65215	14.7326	16.0092	13.3256	8.23126	7.16605	9.32166	8.14279	10.9562	0.851993
PE(P-41:7)	12.3721	8.37057	12.0739	9.01211	14.6326	1.53542	1.21609	1.56515	1.67206	1.25026	8.03308	7.52885	9.53903	10.4595	10.558	2.04774	2.29214	2.96138	3.03504	2.55927	0.913027
PE(P-42:1)	1.0268	0.792424	0.895401	0.404824	0.828988	0.561717	0.440377	0.356537	0.364658	0.352324	0.691389	0.561085	0.644684	0.499286	0.27657	0.511772	0.458016	0.520096	0.526368	0.571884	0.55773
PE(P-42:2)	0.686569	0.963716	0.957137	0.59251	0.559849	0.47023	0.387151	0.281376	0.299663	0.142062	0.51081	0.20059	0.64038	0.190364	0.292567	0.27231	0.128163	0.189377	0.311117	0.539433	0.594359
PE(P-42:3)	31.3268	23.7744	39.7146	22.3981	45.3113	11.2521	12.411	11.3536	10.7653	9.78633	22.4323	22.7626	28.209	32.1424	30.2136	15.9802	14.9704	18.8067	17.3656	22.2166	0.840163
PE(P-42:4)	66.3975	49.1983	89.5103	50.3712	102.355	15.3403	16.6645	14.6914	14.1823	15.0833	52.8101	53.3598	59.872	69.7768	65.9109	24.4253	23.418	29.1267	27.0255	33.6679	0.858763
PE(P-42:5)	55.1622	43.4982	98.5259	54.9614	96.807	16.271	16.5825	15.4566	15.2278	15.2091	64.701	51.2454	53.7986	59.4579	54.4738	24.2632	24.0751	30.8719	27.8159	37.8031	0.832003
PE(P-42:6)	57.8664	44.8233	90.0788	45.3597	90.6101	14.1712	15.8416	13.669	13.769	15.3671	53.1524	57.8994	51.6042	55.857	49.4485	24.641	22.3067	26.6394	24.4618	32.6082	0.845668
PE(P-42:7)	39.7395	31.8819	43.9373	27.7962	47.4198	6.51553	9.06652	8.19436	7.10581	7.06425	34.1332	29.2405	30.8235	34.6898	31.548	12.8581	10.4976	13.6414	12.6646	16.034	0.91007
PE(P-42:8)	2.54114	1.03862	1.66487	1.29377	2.50219						2.08197	0.940276	1.70115	1.35389	1.05991	0.113917	0.18906	0.0989691			0.564363
PE(P-43:3)	0.19266	0.12016	0.236283	0.0872873	0.234789	0.217245	0.273566	0.16883	0.176357	0.176549	0.169229	0.108157	0.187981	0.35917	0.157168	0.23122	0.232413	0.252887	0.246439	0.412875	0.91012
PE(P-43:4)	0.671249	0.412991	1.02875	0.416299	0.980992	0.144391	0.155636	0.145925	0.129798	0.063996	0.396584	0.465521	0.648503	0.742876	0.622969	0.201508	0.195689	0.316139	0.279644	0.413371	0.801911
PE(P-43:5)	0.939816	0.647472	1.48255	0.861259	1.77866	0.193851	0.276971	0.355288	0.22636	0.240118	0.738356	0.520872	0.766705	1.25971	0.678061	0.475425	0.340898	0.428294	0.445722	0.653269	0.729916
PE(P-43:6)	0.666991	0.603146	0.734972	0.355449	0.872166	0.0813157	0.150134	0.153454	0.0776654	0.104213	0.541841	0.441413	0.48259	0.717452	0.513025	0.132959	0.17116	0.179393	0.198519	0.216577	0.875917
PE(P-43:7)	0.92017	1.1714	0.500369	0.413784	0.996683	0.0305077	0.0197607	0.0271252	0.0236111	0.0434552	0.624127	0.195598	0.332397	0.992435	0.539477	0.23619		0.121816	0.116878	0.106008	0.734498
PE(P-44:3)	0.208745	0.250884	0.673264	0.346947	0.744222	0.154892	0.154594	0.125649	0.104232	0.150248	0.310874	0.380738	0.371456	0.482254	0.392392	0.264068	0.208515	0.151957	0.252818	0.348817	0.7205
PE(P-44:4)	1.41634	1.03545	1.94913	0.768462	2.16023	0.264053	0.298439	0.285075	0.523311	0.212587	1.15438	0.778343	1.22044	1.90285	1.53348	0.870608	0.603004	0.816039	0.629918	0.669856	0.823644
PE(P-44:5)	2.73557	1.85149	3.43418	2.20961	3.74871	1.00899	1.10289	0.935268	1.27132	0.914584	2.41414	2.27611	2.36038	3.28825	2.44511	1.32864	1.03453	1.65908	1.72263	2.23505	0.83683
PE(P-44:6)	1.60562	0.96671	2.29593	1.0898	2.30645	0.582631	0.33357	0.30458	0.4767	0.269178	1.01857	1.2592	1.23142	1.27396	1.46677	0.744668	0.623659	0.759448	0.60649	0.916067	0.7992
PE(P-44:7)	0.423079	0.343681	0.593517	0.395163	0.628904	0.233955	0.148545	0.211231	0.240779	0.157031	0.463702	0.341566	0.474354	0.470048	0.443424	0.202037	0.197642	0.316121	0.245512	0.370429	0.818992
PG(28:1)						0.726954	0.916329	0.74232	0.712047	0.421294						0.0420023	0.159463	0.0464594		0.0641626	1.20431
PG(29:1)						1.62581	1.30446	1.52133	1.50107	1.05417						0.194012	0.293619	0.272016	0.179015	0.28209	1.43342
PG(30:0)	0.642722	0.498224	0.740365	0.485697	0.684151	3.83987	2.99591	3.69202	3.47107	3.07249	1.0459	0.600087	0.847867	0.652599	0.409723	2.99366	2.38763	2.23521	2.74565	2.34389	0.971175
PG(30:1)	0.0765464	0.0988841	0.171657	0.16371	0.181567	10.7517	9.98176	11.1573	10.5667	7.34185	0.0335121	0.0996005	0.165972	0.1579	0.0506952	3.2267	3.12549	3.08131	2.62763	3.57112	1.34137
PG(30:2)						3.95194	3.79377	4.71244	3.84412	2.45395				0.0411274		0.870972	0.569987	0.573354	0.442388	0.80313	1.32903
PG(31:0)	0.165177	0.124102	0.299819	0.242494	0.172055	6.5971	5.87936	5.5244	6.03547	5.11115	0.226912	0.24863	0.216671	0.264467	0.594367	4.88111	5.6461	4.42076	3.57083	5.1771	0.950564
PG(31:1)	0.144029	0.0333929	0.0924292	0.0946636	0.205062	26.8697	25.7504	30.6234	25.6842	19.8118	0.0448906		0.292004	0.145331	0.215531	13.351	16.4914	10.0412	8.73451	13.0609	1.08844
PG(31:2)			0.0405287		0.0345724	6.4258	6.39267	7.25095	4.83074	3.49173		0.0523327				1.63432	1.55388	1.54266	1.37208	2.59736	1.11745
PG(32:0)	4.42541	3.41549	5.05191	2.56803	4.50135	7.9771	7.45798	6.64203	7.99355	6.87818	4.41255	4.47894	4.28993	4.96269	4.92808	7.65878	7.4862	9.01828	7.45309	9.12578	1.05366
PG(32:1)	6.52523	4.96444	7.5244	4.46373	8.18915	79.2167	77.0485	86.6177	72.6326	57.5493	6.54438	6.70737	6.69475	7.36473	7.82545	48.0903	64.4007	39.709	33.9916	47.4849	1.018
PG(32:2)	3.64033	1.1176	3.01512	2.57125	5.40081	197.926	175.037	188.9	192.604	134.804	4.02389	4.03207	3.65436	4.07421	4.15447	60.1826	56.6528	65.1716	52.9777	86.543	1.28469
PG(32:3)	0.035621	0.0286288	0.0290312	0.0769891	0.110588	1.09898	1.02105	1.09685	1.04822	0.837585	0.0520953	0.0266035			0.0361434	0.488322	0.55382	0.42026	0.155103	0.496421	1.15451
PG(33:0)	0.0906062	0.0820596	0.039162	0.121848	0.174466	1.54141	1.28733	1.11748	1.48344	1.41115	0.213236	0.116524	0.0944245	0.246988	0.242165	1.84057	2.02314	1.97383	1.46812	2.11524	1.19933
PG(33:1)	3.30474	2.13769	2.59005	1.90038	3.21753	42.7412	40.128	43.3653	46.6453	34.1405	2.65011	3.5262	3.06835	3.38717	3.40465	34.8377	38.2175	28.1204	24.7802	37.7889	0.948719
PG(33:2)	1.16443	0.278499	0.602352	0.73766	1.40954	60.3139	49.9143	51.905	49.584	37.2862	1.16236	1.04763	1.21868	1.35854	1.08747	21.8175	22.0014	21.9334	17.1879	30.5462	1.16245
PG(33:3)	0.0343318					0.772812	0.690256	0.95724	0.581418	0.451017	0.0237159	0.0776759				0.423547	0.405839	0.236258	0.344369	0.556137	0.759152
PG(34:0)	0.590531	0.134334	0.751396	0.622173	0.822921	0.906714	0.877188	0.727009	0.605012	0.98239	1.31638	0.986022	3.00329	0.771003	1.20343	1.52657	1.53421	2.76885	1.86718	1.92492	1.32976
PG(34:1)	243.475	203.563	285.096	179.776	305.337	131.419	137.69	130.768	130.248	112.714	219.87	246.231	241.568	264.969	249.328	145.2	143.714	155.182	140.568	193.083	0.859343
PG(34:2)	29.4306	8.79641	22.3053	19.7178	37.6691	85.0101	83.1597	88.8497	90.2777	70.9681	30.8082	31.6393	30.6062	31.5506	33.0205	47.5418	49.1981	52.7831	45.5918	65.388	1.13214
PG(34:3)	5.82723	0.906343	4.07427	4.71962	7.9664	18.4377	16.6287	17.81	20.4377	15.0492	5.79485	5.9225	6.66609	7.32899	6.50404	7.7167	7.06381	10.5015	8.24411	11.9453	1.28357
PG(34:4)	0.223297	0.0310422	0.176998	0.234982	0.302531	1.02929	0.984012	1.19723	1.13949	0.8542	0.358172	0.314765	0.322216	0.467483	0.288262	0.369506	0.759529	0.737587	0.613602	0.739895	1.06055
PG(35:0)					0.0325707	0.137376	0.128175	0.0933168	0.0560749	0.0970704		0.0321276		0.0521557		0.187229	0.129003	0.193026	0.171935	0.220985	1.18009
PG(35:1)	8.18808	7.27482	9.75829	6.75306	10.8627	18.4404	18.3771	17.4726	16.1284	15.4463	9.00534	10.0216	10.018	10.2081	9.7126	23.0479	23.2349	22.8961	21.0166	29.6467	1.35525
PG(35:2)	3.79373	1.29096	2.66916	2.44852	4.97142	13.0555	11.0111	12.3164	11.2621	9.67497	4.09216	4.44613	4.04176	3.86728	4.14111	8.80353	9.00848	8.63196	7.31252	11.4334	0.93652
PG(35:3)	0.944442	0.197783	0.763434	0.864524	1.41786	3.27338	3.88726	3.1894	3.35419	2.40674	1.11659	1.20329	1.22946	1.31348	1.08472	1.72113	2.29511	2.24487	1.59314	2.73745	1.03105
PG(35:4)	0.0539936		0.0425361	0.0552786	0.094186	0.577462	0.582795	0.982978	0.506666	0.51207	0.0995121		0.0999281	0.131892	0.0334896	0.80837	1.31761	0.775773	0.573206	0.522941	0.9392
PG(36:1)	30.6422	23.8436	34.6677	22.7517	36.0718	11.0484	11.2628	10.5882	9.95396	9.49313	34.6396	39.6295	35.742	38.9126	36.6535	16.5898	18.1382	19.8166	18.8078	22.8159	0.956947
PG(36:2)	26.7864	11.8556	23.0198	20.1776	34.9666	8.56643	9.00936	9.53764	8.6768	8.0374	30.5939	33.8739	31.4461	31.9355	32.7668	8.57004	11.0074	10.2564	9.09697	11.2882	0.854308
PG(36:3)	25.4055	4.73214	17.1762	19.0199	30.1669	5.25644	5.62921	5.35915	6.60029	5.61588	24.266	29.9431	30.8694	30.3215	26.4951	4.3528	4.98281	6.43853	5.77856	6.40068	0.847207
PG(36:4)	11.2356	5.00773	9.96396	8.76972	12.9581	5.15687	5.32898	6.20182	5.5365	5.00624	9.76715	11.6414	12.9797	13.9603	12.6519	6.00022	9.52798	7.04786	6.25426	6.52483	0.775198
PG(36:5)	2.6066	1.22623	1.82345	1.77629	2.99764	3.91609	3.70557	4.66273	3.72896	3.27869	2.35809	2.50474	2.81514	2.94592	2.58318	4.28234	6.21164	5.0518	4.14096	4.91524	1.20562
PG(36:6)	0.136113	0.0247675	0.171297	0.105104	0.194296	0.634875	0.392476	0.794039	0.386584	0.359049	0.201636	0.105114	0.235771	0.335531	0.201016	0.617014	0.740716	0.634122	0.558297	0.536017	1.02463
PG(37:1)	0.304684	0.231473	0.412336	0.151938	0.424866	0.335408	0.242122	0.278867	0.373197	0.288702	0.359203	0.547561	0.444892	0.476273	0.35046	0.624317	0.550588	0.582884	0.579242	0.832888	1.74031
PG(37:2)	0.340152	0.0867984	0.268532	0.25945	0.384693	0.34106	0.199606	0.297607	0.20964	0.197287	0.47729	0.498381	0.38389	0.484789	0.411714	0.386918	0.398503	0.439558	0.298603	0.512	1.11141
PG(37:3)	0.501997	0.137366	0.380479	0.446822	0.526068	0.334734	0.389065	0.467526	0.302841	0.343479	0.486011	0.61499	0.737366	0.642669	0.520018	0.505176	0.992566	0.488013	0.402444	0.513415	0.982197
PG(37:4)	0.67134	0.283123	0.425888	0.539852	0.803577	1.10675	1.04303	1.47328	0.873085	1.06777	0.661843	0.713669	0.923931	0.795513	0.834672	1.47106	2.62606	1.48858	1.18593	1.56057	1.25198
PG(37:5)	0.23966	0.18783	0.194183	0.257492	0.270783	0.744067	0.541597	0.845602	0.493306	0.5819	0.427822	0.396331	0.404728	0.371224	0.354517	0.925973	1.71066	1.06867	0.877665	0.918808	1.38064
PG(37:6)	0.0689905	0.0110102	0.0306938		0.0262245	0.156605	0.113404	0.110143	0.0920405	0.0798084	0.0485186	0.0274049	0.0568551	0.0175949	0.0221549	0.23199	0.363037	0.212368	0.185531	0.198452	1.44481
PG(38:1)	0.173549	0.0966063	0.177281	0.0647196	0.128322	0.0273527	0.0182058	0.0285108	0.0533811	0.0322911	0.137994	0.226318	0.13492	0.369527	0.158171		0.0969897	0.0684173	0.115939	0.0762382	0.708217
PG(38:2)	0.633288	0.397932	0.434197	0.323437	0.581868	0.0211592	0.0554005	0.14849	0.0749609	0.0423504	0.486652	0.650779	0.534365	0.774947	0.541367	0.17194	0.262712	0.179837	0.194585	0.151589	0.889234
PG(38:3)	3.12438	1.79299	2.96552	2.20095	3.05161	0.375409	0.653567	0.530464	0.540586	0.564609	2.78409	3.27369	3.71007	3.94019	3.41801	0.942889	1.31465	1.06415	0.884193	0.964984	0.89686
PG(38:4)	12.1368	4.89795	9.86283	8.48063	12.5488	2.3148	2.6917	3.23741	2.05931	2.31548	11.1591	12.5395	13.4051	14.0577	13.2107	4.48182	6.65143	4.23523	3.50834	4.28394	0.866512
PG(38:5)	8.87535	3.60031	7.62368	6.76476	9.6316	1.90981	1.91993	2.20488	1.747	1.77158	8.21873	8.8839	10.6589	11.7455	9.96983	3.34002	5.42966	4.1369	3.10535	3.56204	0.870424
PG(38:6)	3.99155	1.90776	3.6509	3.33828	4.73992	1.37644	1.52903	1.94848	1.66341	1.42089	4.31843	3.81097	4.78109	5.27657	4.3401	2.15706	3.4105	2.57286	1.87071	2.29826	0.852508
PG(38:7)	0.891378	0.250869	0.686485	0.856925	1.14496	1.48853	1.33531	1.5709	1.4323	1.25461	1.16237	1.01566	1.0145	1.16341	1.00107	1.33339	2.04286	1.7559	1.33974	1.6102	0.97759
PG(39:5)	0.0449092	0.0231023		0.0598812	0.0426549	0.0533989	0.0718194	0.175789	0.0407004	0.117576	0.0655357	0.0341954	0.115515	0.11472	0.076105	0.267796	0.440525	0.199223	0.15953	0.178539	1.45495
PG(39:6)	0.140833	0.0861704	0.140067	0.065792	0.197442	0.194546	0.246874	0.21374	0.164012	0.191755	0.104725	0.0791943	0.153952	0.0987686	0.152402	0.3914	0.667847	0.393392	0.243895	0.208819	1.31691
PG(39:7)	0.0686846	0.0501829	0.130453	0.0637972	0.234563	0.172573	0.143822	0.109762	0.138292	0.0311864	0.123127	0.147109	0.0834635	0.108183	0.112162	0.270958	0.495323	0.247021	0.256819	0.298752	1.60856
PG(40:1)	0.156585	0.098578	0.143068	0.0691959	0.107887		0.0183931	0.0159443		0.0147681	0.164596	0.202174	0.160901	0.128454	0.0850859	0.0856024	0.142341	0.0472295	0.0990287	0.0443294	0.82017
PG(40:3)	0.209263	0.117616	0.171624	0.124355	0.217611		0.0303621		0.0099795	0.0210442	0.130607	0.190726	0.22483	0.18745	0.178393	0.0487219	0.068999	0.0274435	0.0169447	0.0259118	0.777749
PG(40:4)	0.309315	0.146294	0.294397	0.241242	0.334723		0.0393882	0.161998	0.0304451	0.060968	0.219079	0.265722	0.337918	0.376889	0.344645	0.128238	0.238572	0.13248	0.0805398	0.116625	0.779471
PG(40:5)	0.964673	0.512692	0.911777	0.773531	1.16826	0.17786	0.23546	0.344311	0.156397	0.225089	0.841965	0.977517	1.02614	1.24673	0.963105	0.492806	0.848093	0.514358	0.409351	0.427581	0.94657
PG(40:6)	2.99852	1.13977	2.46441	2.11154	3.40957	0.28424	0.398469	0.518343	0.455365	0.393543	2.97213	2.9985	3.27615	4.01518	3.2622	0.930909	1.5111	0.903911	0.772267	0.750824	0.864993
PG(40:7)	4.18372	1.88994	3.64515	2.81588	5.07583	0.290396	0.407746	0.490306	0.442652	0.336155	4.70362	4.19122	4.56697	5.16539	4.26431	0.947467	1.35603	1.13402	0.907167	0.939922	0.889248
PG(40:8)	0.783646	0.215914	0.600151	0.691495	0.963876	0.0840165	0.084241	0.0484887	0.0809639	0.0550849	0.644691	0.807258	0.865327	1.05948	0.782183	0.198641	0.252757	0.232983	0.178358	0.157456	0.857522
PG(42:10)	0.555358	0.266138	0.609271	0.38318	0.785209						0.409813	0.386524	0.644522	0.757973	0.534216	0.01967	0.0814011	0.0798274	0.04794	0.0196885	0.64757
PG(42:8)	0.231547	0.110956	0.193192	0.181816	0.237514	0.0901371	0.0853456	0.015231	0.0764634	0.0568027	0.217406	0.153488	0.214198	0.330672	0.239339	0.0960999	0.150814	0.109721	0.128098	0.110319	0.849395
PG(44:11)	0.225996	0.144847	0.195757	0.174588	0.198043	0.0173493				0.013486	0.209137	0.18635	0.18694	0.195828	0.170461		0.0298266		0.0150021		0.591623
PG(44:12)	0.373013	0.346456	0.380028	0.19895	0.52359						0.328345	0.244631	0.408024	0.464305	0.313877	0.0153953	0.0417427				0.509745
PI(30:0)		0.0384062	0.0180757			0.148071	0.115955	0.17759	0.150106	0.0847315		0.0552447	0.0170297	0.0386519	0.0591127	0.129456	0.110635	0.106099	0.128895	0.213154	0.682706
PI(30:1)		0.0111552		0.0143796		0.718209	0.782127	0.816776	0.620079	0.560276	0.0159126	0.0148728				0.358906	0.351694	0.33496	0.336481	0.429101	0.870078
PI(31:0)		0.047426	0.0345272			0.934474	0.870477	0.945644	0.820581	1.01002		0.0166286	0.0891329	0.0239564	0.0539319	0.723461	0.517881	0.902475	0.813485	1.22728	0.713956
PI(31:1)			0.0284175			2.9029	3.05889	3.19261	2.37576	2.02098			0.0296673	0.0330191	0.0241627	1.96473	1.26246	1.59412	1.18476	2.60758	0.697774
PI(31:2)						0.694749	0.596219	0.672869	0.440664	0.313493						0.291814	0.158983	0.157823	0.123802	0.284867	1.22269
PI(32:0)	6.12135	6.85996	8.98292	4.90541	6.00682	3.86224	2.74877	2.73316	3.15792	2.93343	5.03855	6.52972	7.10176	7.5794	6.52833	3.81086	2.94582	4.95533	5.13697	6.39476	0.886035
PI(32:1)	2.17541	2.39497	3.89592	2.34531	3.24282	26.3688	22.424	22.911	20.1242	15.2595	2.56209	2.76629	3.23694	3.43898	3.30505	16.16	9.99645	15.439	13.9747	25.4264	0.913588
PI(32:2)	0.110986	0.102287	0.212268	0.102293	0.178459	12.2041	11.8804	12.6611	8.61792	6.46801	0.0955333	0.151255	0.145097	0.167427	0.222341	6.28894	3.68745	3.98157	3.66138	7.13371	1.10051
PI(33:0)	1.09811	0.952963	1.69125	0.977779	1.31675	3.39224	1.58401	1.7983	1.56948	1.81593	1.10107	1.23394	1.34684	1.39761	1.36019	1.6853	2.45242	3.3429	3.59059	4.73457	1.22289
PI(33:1)	0.647544	0.597662	1.44404	0.720873	0.93415	16.5376	13.7306	13.1566	13.0308	9.46184	0.631708	0.750428	0.953245	0.88539	0.885135	10.3984	6.50402	10.5104	9.50565	19.1141	0.890167
PI(33:2)	0.0400974	0.0393295	0.135894	0.0536755	0.0960514	13.9592	12.1852	11.9716	9.5388	7.43224	0.0575773	0.113855	0.0888316	0.113674	0.122454	7.51861	4.61248	4.80834	4.01611	9.98334	1.01447
PI(33:3)						0.502812	0.521711	0.548574	0.367542	0.233648						0.20583	0.151271	0.129914	0.0976119	0.414007	1.04779
PI(34:1)	44.8485	49.737	78.0809	36.3853	55.3249	45.4141	40.9069	38.9652	40.0413	31.4564	42.6078	50.0361	52.9414	62.2204	52.229	35.0415	23.5778	38.3296	38.1259	66.1995	0.501104
PI(34:2)	4.99064	5.3238	10.6278	4.91562	8.88151	41.7878	41.186	43.4727	36.0746	26.3934	6.2205	6.271	7.29756	8.76737	7.74643	23.5586	14.6736	19.6538	16.8499	38.2578	1.03527
PI(34:3)	0.300216	0.312139	0.711626	0.350525	0.596088	10.9105	11.2643	12.595	10.7754	7.74625	0.333151	0.374791	0.451632	0.573028	0.560032	5.6436	3.2174	4.61534	4.33596	8.88223	1.10333
PI(34:4)	0.0293159	0.0412683	0.0535352	0.0591653	0.121374	0.710034	0.777392	0.836287	0.630985	0.460379	0.0694089	0.0554327	0.034213	0.038059	0.0336996	0.390773	0.193652	0.263909	0.326978	0.5344	1.11049
PI(35:0)	1.26849	1.38864	1.66862	0.888044	1.24277	0.736928	0.990324	1.06099	0.531881	0.439151	0.920281	0.505407	1.12571	1.1519	0.777725	0.534181	0.207121	0.73777	0.390177	1.11148	0.755629
PI(35:1)	2.50209	2.19732	2.92727	1.65168	2.32885	14.5242	12.7863	10.9914	12.766	9.70171	2.23683	2.56614	2.95916	3.39076	2.54694	11.337	7.05291	11.804	11.3666	23.4207	0.905656
PI(35:2)	0.890931	0.996571	1.78273	0.883496	1.82364	18.8185	16.9531	18.3006	15.173	12.242	0.925601	1.14892	1.46662	1.5084	1.33239	10.324	6.91696	8.74125	7.77946	18.7179	0.963215
PI(35:3)	0.508392	0.485175	0.620834	0.401003	0.535551	18.5312	16.7492	17.3139	15.2757	12.4694	0.464757	0.542068	0.534256	0.825046	0.577293	9.67329	5.9035	7.92201	6.98784	16.1132	1.01757
PI(35:4)	0.0193527	0.110043	0.0400843	0.0157687	0.0192633	3.68617	3.25036	3.34882	2.92276	2.53312	0.0319004	0.0658302	0.106474	0.0659235	0.056999	2.44104	1.75222	2.46123	1.96757	3.92439	0.923516
PI(35:5)						0.155014	0.158876	0.110946	0.205713						0.026221	0.295489	0.218946	0.123876	0.0697642	0.279734	0.416339
PI(36:1)	24.1427	22.5628	45.2236	21.6575	37.7148	20.6498	16.9609	15.3178	19.0045	15.9581	27.4969	31.5094	34.8283	41.494	35.5215	16.9703	12.0147	21.6731	21.651	37.9568	0.666066
PI(36:2)	28.0094	26.9663	52.7606	25.0893	50.7931	27.6584	31.1704	29.5656	28.6223	21.8711	34.2513	37.0873	42.7227	48.3444	41.9756	21.4977	13.5341	21.358	19.3423	38.7932	0.785133
PI(36:3)	12.1003	11.7051	18.3724	9.1177	16.7605	32.1295	31.967	32.2585	30.8624	25.1148	10.4352	12.1503	15.159	17.5335	14.1159	20.9771	13.6323	21.1636	19.1453	36.1809	0.94005
PI(36:4)	23.3512	24.7885	38.3846	19.6939	33.2273	56.2091	49.828	52.5721	47.0828	40.5437	24.0342	28.8314	30.741	33.7311	27.8778	51.0477	35.0395	60.4527	55.4553	95.7428	0.973081
PI(36:5)	2.13863	2.24034	2.9873	1.61393	2.34849	12.6089	10.9014	11.6984	10.3805	8.75166	2.347	2.71813	2.96115	2.70529	2.42155	12.7044	8.18393	11.82	9.87539	18.0773	0.99842
PI(36:6)						0.553752	0.651089	0.650762	0.299579	0.443762						0.694819	0.424385	0.478631	0.432335	0.897849	0.30533
PI(37:2)	0.867497	0.854428	1.78495	0.595201	1.56882	3.56778	3.45491	3.14169	3.11508	2.35029	0.897581	1.06552	1.09572	1.58295	1.2446	2.33229	1.34036	2.32115	2.11882	5.02255	0.756117
PI(37:3)	6.8875	6.30597	11.003	5.43204	10.794	20.6593	19.2329	19.7995	18.3458	16.0846	5.99532	7.81576	9.09804	10.9076	8.86704	15.4867	10.2872	15.8117	14.9232	28.4349	0.78639
PI(37:4)	5.30374	5.27153	7.99473	4.27777	7.35151	40.6481	34.964	34.1002	35.7547	33.1343	5.45899	7.13432	7.4514	8.70334	7.21661	41.7712	27.3641	50.3054	45.4234	82.3067	1.11567
PI(37:5)	0.516336	0.647696	0.84337	0.562912	0.73673	13.2925	10.727	11.9226	10.8114	9.75794	0.721522	0.902032	0.719151	1.1293	0.694266	12.9548	8.94113	11.5383	10.8461	21.3448	1.01267
PI(37:6)					0.0340038	1.29836	0.91537	1.07686	0.889795	0.831387				0.0361758	0.0211114	1.23995	0.914538	0.794114	0.772308	1.30723	0.525657
PI(38:1)	0.0198608	0.123273	0.263282	0.0783447	0.172277	0.176986	0.160318	0.22624	0.287492	0.195933	0.134989	0.0604913	0.148527	0.169113	0.162621	0.0809758	0.118222	0.319273	0.285377	0.408321	0.628203
PI(38:2)	1.89832	1.51893	3.49224	1.47309	3.78362	1.55229	1.6721	1.27753	1.71516	1.18229	1.7281	1.85755	2.54212	2.94594	2.41075	1.13206	0.68617	1.39393	1.41627	2.4206	0.616208
PI(38:3)	87.7775	77.7517	128.814	65.6496	129.994	20.0732	20.8595	20.6448	20.4176	19.0281	63.4805	76.8029	50.387	78.7177	96.4672	26.6026	18.2083	30.7107	29.8565	43.258	0.83486
PI(38:4)	353.867	347.887	623.434	323.801	547.14	60.9181	66.6244	63.7471	60.1955	57.0526	340.366	436.434	485.162	546.914	461.958	133.093	98.0409	150.934	148.523	220.996	0.892133
PI(38:5)	60.7077	62.2932	103.987	53.3152	88.2116	39.5405	38.6251	39.5714	37.157	34.2216	69.9185	76.6949	85.1647	95.9774	77.9548	49.151	34.0194	53.4279	48.4812	77.4702	0.813668
PI(38:6)	4.81948	5.20325	7.75341	4.21587	6.45222	7.40143	7.37816	7.93176	7.051	6.51732	5.84494	6.1723	6.82948	7.53368	5.93505	7.82396	5.43973	7.09584	6.67189	10.9476	0.576665
PI(38:7)	0.105775					0.428424	0.409454	0.444203	0.304732	0.308973	0.0214536		0.0644823			0.365962	0.208872	0.178444	0.208725	0.513846	0.479371
PI(39:3)	2.94364	2.31611	4.18336	2.35018	4.13073	1.40843	1.08915	1.23558	1.10545	1.03809	2.04801	2.44136	2.86782	3.41287	3.27644	1.55295	1.02081	1.74939	1.55947	2.72341	0.797235
PI(39:4)	1.57252	1.28481	2.40747	1.38975	2.12855	2.83627	2.996	2.63102	2.59081	2.21249	1.33818	1.6642	1.86065	2.10512	1.73823	3.19409	2.13364	2.75703	3.2298	5.18878	1.01029
PI(39:5)	1.04303	1.13567	1.76016	1.11866	1.56738	3.5871	3.08876	3.30216	2.9218	2.9582	1.13222	1.33576	1.53357	1.74982	1.36727	3.77006	2.65749	3.86314	3.60956	6.22715	1.09454
PI(39:6)	0.278692	0.267081	0.480079	0.321788	0.569462	2.04536	1.7165	1.81519	1.87615	1.4744	0.428647	0.472395	0.356553	0.591278	0.362984	2.05812	1.53924	2.20198	1.72904	3.30184	1.05548
PI(39:7)						0.446719	0.30916	0.248146	0.199326	0.307426						0.290896	0.297742	0.194267	0.286275	0.432017	0.0103814
PI(40:3)	2.85999	2.24481	3.99164	2.41165	3.7267	0.551173	0.630336	0.581285	0.740537	0.468877	1.78222	2.0126	2.74487	3.02945	2.82293	0.893313	0.611826	1.06999	1.09304	1.27135	0.868874
PI(40:4)	5.65824	5.22638	9.03834	4.95702	11.5672	2.13907	2.07314	2.26445	1.85136	2.11963	4.81555	6.29299	6.45125	7.3949	6.48542	3.1773	2.39905	3.60696	4.2707	5.59938	0.812667
PI(40:5)	20.5741	19.6419	31.964	18.1785	28.6732	3.45512	3.68472	3.73001	3.88495	3.8895	20.4559	24.1402	25.5941	28.929	24.1883	6.73195	4.95854	7.95041	8.04553	10.7896	0.911945
PI(40:6)	12.3484	11.6979	18.9824	10.5588	17.1815	2.79501	2.80766	2.62767	2.77713	2.45593	12.8949	13.5291	14.8249	16.882	14.3128	3.67334	2.51605	4.15791	4.27416	6.02072	0.916141
PI(40:7)	1.70856	1.84278	3.09723	1.549	2.62408	0.87929	0.813624	0.900642	0.84722	0.716127	2.26784	2.04837	2.50572	2.81844	2.55619	1.20084	0.681615	1.0642	0.934471	1.31163	0.855051
PI(42:5)	0.0916704	0.147796	0.168041	0.12024	0.28174						0.11717	0.163483	0.0808326	0.213817	0.188986		0.0325396		0.0636356	0.180701	0.28367
PI(42:6)	0.294009	0.343944	0.430537	0.218909	0.485914		0.0393411	0.0423139	0.0336305		0.305338	0.33279	0.394254	0.259993	0.33118	0.0954511	0.0368486	0.0609526	0.0617769	0.105415	0.786454
PS(32:1)						21.1206	7.79926	5.54625	14.2527	14.5535		0.403569				33.7366	17.6574	34.5347	40.0581	53.9738	1.17748
PS(33:1)	4.31574	2.34	5.50395	2.72247	5.25982	43.8446	35.9642	22.8296	40.2949	46.3088	7.007	4.08504	6.8292	6.20602	6.47866	99.7769	64.0053	82.7463	93.0641	133.618	1.54961
PS(34:0)	6.80607	23.4093	16.2327	20.3112	24.3036	1.90959	6.68764	6.46146	8.25107	2.88107	8.90907	14.914	14.7306	16.0427	18.4293	6.25972	4.88933	8.83435	6.65604	5.29779	0.78105
PS(34:1)	270.567	272.605	321.884	233.129	329.63	180.399	147.693	125.538	143.348	152.425	247.953	277.075	300.866	343.627	296.53	510.961	390.032	447.334	583.059	643.602	2.05725
PS(35:1)	58.6713	58.147	72.5598	42.4325	62.8287	63.2689	43.0494	35.7784	49.5349	53.8908	62.2267	66.533	73.3692	78.1172	66.7022	165.399	132.963	158.391	192.954	217.089	2.00272
PS(35:2)	4.54531	1.0258	2.92179	2.9265	2.6066		3.74817		1.91069	1.32196	1.32466		2.60762		2.38153	16.863	7.00143	4.89136	17.3684	15.711	1.23861
PS(36:1)	1411.73	1408.01	1735.49	1161.03	1800.63	65.3866	51.0524	33.2698	50.4558	65.0109	1340.97	1549.4	1584.89	1801.03	1669.63	257.485	249.796	290.793	387.464	345.884	0.943172
PS(36:2)	213	218.624	250.278	178.669	220.953	21.5933	16.7793	13.3538	11.5187	11.2968	178.958	219.55	238.231	254.52	233.279	78.1505	72.006	79.2302	112.57	108.488	0.995144
PS(36:3)	18.4367	20.0285	26.0625	22.4375	16.1474					1.30592	12.3124	10.4882	17.3551	28.2169	19.1376	5.06928	3.66152	5.02618	6.28707	11.7379	0.58856
PS(37:1)	26.696	16.025	19.7843	17.4741	16.9144	1.32818	2.10273		5.26441	1.73154	18.9284	20.457	18.4942	17.7547	19.2536	15.763	6.26064	9.44418	14.0829	9.82464	0.983328
PS(37:3)	14.401	8.35432	12.8254	11.3185	6.6775	1.30816				0.951028	9.57229	11.7078	14.3938	12.4496	13.2899	8.30378	11.2429	7.81608	14.1616	14.4295	1.07185
PS(37:4)	5.75962	4.0349	9.23087	5.72941	2.76899	1.26786			1.59665	1.99345	2.3912	4.5306	9.34166	5.40157	3.49703	16.5163	10.0468	15.4877	21.159	25.2119	1.54279
PS(38:1)	22.0934	22.7215	29.4709	20.1413	29.7074			1.34795	1.22265	3.16472	16.9651	18.0672	22.5092	26.13	24.7901	10.1072	7.55422	4.02259	10.6991	13.0721	0.800453
PS(38:2)	35.2844	53.664	42.8971	30.7065	58.3248	1.17606	1.84707			1.44446	33.6845	32.7501	43.3455	53.3672	47.5729	11.3704	7.33073	7.19027	10.3966	11.5111	0.78253
PS(38:3)	442.461	512.485	523.007	391.406	421.731	5.69117	9.03136	7.34254	7.38754	14.7802	317.655	452.945	495.573	590.485	467.032	94.5862	77.4621	116.375	146.406	121.984	0.936893
PS(38:4)	686.584	826.926	855.201	614.018	682.582	39.5519	35.6757	30.5459	40.8372	57.8229	483.144	779.175	751.122	865.376	756.563	266.001	205.033	255.051	363.516	354.656	0.975266
PS(38:5)	75.463	66.9882	76.9828	56.3043	53.957	1.01959	1.59137	1.05351	0.896048	3.06243	61.6264	77.5866	74.5509	89.9973	73.2315	32.6829	15.2833	23.2126	32.9435	32.9582	0.989149
PS(39:3)	29.1617	27.6029	38.1674	29.4527	33.3038	3.12546	3.17278	2.04211	6.24812	3.20234	21.6604	28.8334	32.0777	43.5243	32.2478	16.6451	7.20871	20.2251	14.2122	19.4449	0.987467
PS(39:4)	15.3108	22.0038	19.5267	14.379	15.7056	2.79811	5.30897	1.47843	1.21752	6.43947	14.588	16.0528	17.9337	15.2856	15.0238	18.8932	14.7913	15.2028	18.8537	25.5972	1.71183
PS(39:5)		0.819917	6.04487	1.0706	4.01791	2.46621	3.44856	2.8417		2.69738	4.74842	2.61237	1.92477	7.81739	1.32869	20.1395	12.3079	16.9902	22.7108	22.1323	1.6983
PS(39:6)	3.93688	2.25588		2.86477	0.950151	1.04672	1.67909	1.11882	0.865334	2.30548		0.771641	0.889547	0.885279		8.13209	4.11891	5.39096	3.83609	10.2132	1.54871
PS(40:1)	22.3987	23.5564	16.9452	20.0462	38.3993	7.47151	5.02447	3.89465	4.78224	3.45993	23.4371	18.3766	23.8072	29.2874	23.0581	17.4617	12.9291	16.4794	25.2951	21.7592	1.20409
PS(40:2)	13.5754	28.0047	26.69	14.6532	28.9558		0.888383		0.692217	0.820681	14.8805	15.8967	16.894	20.1966	16.2729	2.61525	0.882242	1.83426	2.06872	7.14912	0.757486
PS(40:3)	87.1816	100.406	120.271	77.7073	101.677	3.53073	9.37944	7.25645	2.86757	5.7144	68.9442	78.5002	87.946	100.809	109.105	38.3709	33.0854	33.0238	49.2314	43.6887	0.98577
PS(40:4)	139.052	174.117	227.488	139.819	234.755	16.2813	14.5071	11.1724	11.7053	22.0998	122.483	164.106	172.77	175.441	170.111	94.5864	69.7199	87.3624	114.952	107.03	1.05342
PS(40:5)	539.755	638.277	781.315	494.755	652.127	33.0987	42.7461	28.2237	37.6231	44.4281	494.871	594.626	633.808	714.852	641.799	255.031	183.246	210.253	308.341	286.471	0.983524
PS(40:6)	474.401	548.201	684.611	382.598	517.079	14.6837	14.5554	10.4735	16.5828	20.722	419.447	490.976	473.466	541.153	507.542	86.2539	70.2502	90.3767	138.023	119.617	0.936478
PS(40:7)	11.1371	17.5854	17.2291	7.91735	5.72441				0.909918		5.74943	9.87671	14.3227	17.5893	6.76969	0.969115	1.25384	0.970391	6.13941	3.4648	0.558812
PS(41:5)	10.4897	11.1158	16.8395	11.8331	15.4525	0.441306	2.81586	4.04329	4.7751	2.61201	11.6121	12.29	13.7137	10.355	13.9246	10.071	6.82959	10.239	13.0961	15.6107	1.35719
PS(41:6)	12.2514	8.14068	14.5301	11.319	19.6135	0.846762	5.1738	3.28499	5.31872	2.83114	12.582	12.8732	9.65366	17.8856	13.9914	8.49429	3.19128	10.0802	9.15701	13.0169	0.948888
PS(42:1)	10.8954	15.7599	18.3031	9.97894	23.8084			0.868336		1.56639	17.3686	11.1085	10.4752	16.0797	11.6265	3.63976		3.51863	2.09277	7.4761	0.606132
PS(42:2)	9.39386	12.9576	15.856	11.4974	14.7458					0.400222	10.4661	8.60034	6.80091	7.38691	3.42004		2.20102	0.502472	0.696331	0.802308	0.597578
PS(42:3)	9.79751	10.7857	14.4426	12.0578	10.5534	0.966525		0.576505			9.36075	5.94453	8.73987	14.6168	9.25927	5.19055	3.46836	2.16059	4.28475	5.67795	0.671206
PS(42:4)	10.1932	9.70773	18.6363	13.0645	17.6216	0.83732	0.744459			1.43922	7.36146	10.8873	13.921	14.9066	14.4635	3.35059	3.35533	4.04748	3.84182	5.72375	0.751509
PS(42:5)	17.9537	21.0517	25.0805	15.0709	23.6848		0.773625	0.991594			12.6348	16.7242	7.26294	22.9011	20.205	4.96035	7.13129	4.68763	7.28556	5.22875	0.661824
PS(42:6)	19.8253	20.802	29.844	14.2784	24.2565		2.43961			1.80477	24.2339	22.4774	22.5706	23.8245	19.5815	11.1125	6.46331	8.01948	6.38535	10.2544	0.713292
SM(d32:0)	5.97383	5.98156	6.79259	4.39337	5.95662	5.96737	5.42996	5.08932	4.98198	5.5356	5.33134	6.40442	5.90719	6.29574	5.0521	6.25783	5.28161	6.42983	6.69591	8.87299	1.1532
SM(d32:1)	154.186	136.222	184.715	121.17	165.673	151.744	140.588	134.406	138.591	125.5	129.873	148.218	161.338	173.228	139.933	144.55	132.292	155.699	149.848	200.146	0.709137
SM(d32:2)	3.68149	3.88482	4.66441	3.05962	3.95785	7.72129	9.32345	8.91924	7.4288	6.16137	2.7133	2.71341	3.61892	3.85866	3.26329	6.22823	5.81398	5.46273	5.0302	7.16621	0.998242
SM(d33:0)	4.73614	4.51592	5.06652	3.34822	3.64295	18.5351	14.0801	15.2733	14.1245	11.7335	3.53258	5.07238	4.34507	4.85998	3.50292	15.0451	14.0961	15.3717	15.6651	21.6082	1.02548
SM(d33:1)	216.233	195.182	235.615	167.908	204.837	481.253	421.998	418.6	395.533	354.515	170.506	206.751	215.824	229.923	180.46	428.328	386.735	413.918	416.151	572.633	1.00131
SM(d33:2)	2.44817	2.53242	2.34974	1.55	2.49026	17.693	17.7164	18.7434	15.8935	14.0133	1.80988	2.11246	1.55506	2.35231	1.73283	13.3761	11.2963	10.3184	10.8029	14.4747	0.979244
SM(d34:0)	370.763	384.42	439.382	292.057	333.935	210.909	184.432	193.041	212.547	195.366	317.916	373.889	371.212	402.655	292.627	251.49	258.663	293.342	284.643	405.543	1.05996
SM(d34:1)	7190.73	6293.04	8206.16	5896.43	7097.21	3730.23	3665.6	3548.36	3754.87	3519.07	6060.46	7478.53	7657.05	7904.88	6437.32	5140.58	5012.61	5552.98	5541.63	6792.35	1.1126
SM(d34:2)	415.355	411.727	500.885	345.401	438.955	360.984	366.14	351.119	371.353	343.092	310.875	360.807	382.014	404.619	343.378	352.517	332.661	387.684	396.791	480.524	0.467873
SM(d34:3)	1.26682	1.20269	0.759336	0.825411	0.399715	1.1656	1.63831	1.29884	1.17675	1.24696	0.640628	0.282537	0.643339	0.758556	0.707678	1.01835	0.761591	1.13976	0.965876	1.34391	0.77037
SM(d35:0)	9.52867	8.97751	11.0387	7.97667	8.71088	19.1102	15.6785	15.7141	16.1473	13.3415	8.97549	11.1614	11.3244	12.1162	9.11473	21.9162	19.1705	23.1116	23.6693	28.6255	1.43057
SM(d35:1)	160.587	140.921	195.795	136.557	169.137	315.619	261.46	260.192	266.294	240.512	151.85	190.763	198.726	207.122	167.483	346.161	326.939	342.438	339.9	456.978	1.35205
SM(d35:2)	13.9525	14.194	17.9574	11.8409	15.5626	48.9508	39.4396	39.5989	42.7263	38.3073	10.6102	14.1908	15.5009	15.9692	13.3358	39.3312	38.5881	41.7086	43.1128	56.5634	0.996594
SM(d35:3)	0.720557	0.638861	0.272538	0.246489	0.174542	0.947397	0.748387	0.534969	0.660603	0.820614	0.205804	0.101433	0.21205	0.120136	0.323164	0.334907	0.652261	0.344058	0.339195	0.188887	1.14446
SM(d36:0)	63.2728	53.829	58.8657	42.3553	49.2645	20.8944	20.7301	22.6518	24.5113	22.0992	56.9967	68.7072	54.8815	71.0302	50.9127	35.5954	35.3664	40.5601	38.6259	41.2898	1.01405
SM(d36:1)	1341.13	1169.7	1616.65	1115.31	1418.88	508.612	531.214	533.182	573.923	553.929	1172.13	1457.6	1431.03	1511.19	1246.62	852.179	860.33	849.373	838.585	967.877	0.9973
SM(d36:2)	283.882	283.242	379.18	251.285	345.502	143.705	137.529	139.093	154.931	152.664	200.699	266.805	281.864	314.541	269.096	172.603	171.854	184.836	186.537	212.531	0.858455
SM(d37:0)	1.39423	1.46829	1.07633	0.906887	0.841959	2.11449	1.6098	1.78255	1.97684	1.72522	0.962803	1.6392	1.49344	1.69009	1.26674	2.0246	2.30197	2.49235	2.43197	3.22597	1.3038
SM(d37:1)	32.5482	29.1507	40.9601	27.4496	34.8377	72.7197	52.3176	53.8635	58.5091	50.0635	31.2713	37.9272	39.6091	44.4755	34.9872	68.2989	62.8092	65.4485	62.5588	84.2281	1.14802
SM(d37:2)	7.05731	6.88691	9.73937	6.61374	8.33509	18.62	14.2977	13.734	16.4096	14.3598	5.07577	7.42958	7.72832	8.71661	7.69412	16.3849	14.6798	15.8394	15.0675	20.3331	0.990224
SM(d38:0)	13.2808	12.2786	13.939	8.61628	12.3801	7.04059	7.09591	6.72322	7.70114	7.11791	13.5051	16.557	15.747	16.9478	11.9477	10.8185	9.33119	10.8012	10.5031	13.6984	1.04721
SM(d38:1)	407.968	366.744	515.701	337.841	470.39	216.199	199.184	212.92	226.194	209.195	423.047	525.909	520.676	561.297	452.092	320.207	317.041	334.858	332.739	384.124	1.02843
SM(d38:2)	134.653	132.288	197.368	121.82	189.994	91.4135	77.3753	82.6148	93.7766	87.3063	105.604	144.385	167.461	187.306	163.366	101.963	99.4041	114.061	113.895	127.797	0.815309
SM(d38:3)	1.9594	1.96172	2.81714	1.93046	2.52872	1.28607	1.22786	0.838971	1.30552	1.2006	1.79837	1.53788	2.14509	2.89422	2.2195	0.657239	1.17829	0.955906	1.42589	1.40637	0.856882
SM(d39:0)	0.350741	0.335714	0.650874	0.460846	0.489465	2.29337	1.59526	1.56347	1.90914	1.50884	0.657523	0.462286	0.839185	0.681344	0.374039	1.69195	1.45503	2.29181	1.94589	2.78242	1.01918
SM(d39:1)	23.93	22.0676	28.9651	19.3603	25.5859	80.7483	58.9755	63.6038	65.7398	54.3557	22.3844	28.5701	29.0633	30.5192	24.8318	65.131	61.2403	68.2436	64.0156	88.4172	1.0058
SM(d39:2)	5.76434	6.32241	8.66492	6.15771	8.0301	19.1024	14.1694	15.3819	16.4195	13.6986	5.29709	6.6884	8.12119	8.16454	7.23029	14.4969	13.2223	15.074	14.0512	19.3623	0.917992
SM(d40:0)	20.5423	18.4863	22.4796	12.7729	18.0727	16.0574	14.6665	13.8362	16.0645	14.1107	21.9662	25.0613	22.6723	25.7239	17.9341	20.8255	20.8267	24.9839	23.0838	30.3785	1.55221
SM(d40:1)	622.361	554.706	751.896	501.618	641.329	412.332	381.713	401.858	421.403	389.65	646.341	814.726	764.543	803.126	645.608	608.097	588.71	649.783	630.44	739.279	1.3657
SM(d40:2)	276.264	278.398	395.301	250.02	328.753	230.271	206.332	216.917	235.214	218.093	228.611	307.721	331.45	359.878	304.417	252.411	248.156	297.209	294.942	346.803	0.994655
SM(d40:3)	13.5034	14.1239	22.2244	13.5502	15.027	8.02788	6.77939	7.18243	8.30705	7.81097	10.273	14.0073	15.8773	15.9847	14.1243	7.92537	7.16979	9.8862	9.58681	11.8905	0.801187
SM(d40:4)	0.722132	0.32957	0.617441	0.69713	0.445343	0.504975	0.144876	0.519223	0.364912	0.417517	0.730644	1.29832	0.668646	0.889535	0.584018	0.438123	0.0977648	0.516665	0.39589	0.328036	0.645864
SM(d41:0)	1.32305	1.09066	1.37154	0.897531	1.36132	6.40079	4.59284	4.44151	5.30724	4.42943	1.58846	1.83091	1.56943	1.9329	1.25461	4.71188	4.21038	5.92654	5.21795	7.92015	1.00498
SM(d41:1)	77.8012	70.6139	94.3059	61.9434	77.7382	220.002	177.662	191.781	181.361	156.13	76.9737	95.9468	95.203	100.826	76.1791	198.933	183.161	204.248	196.966	274.505	1.06791
SM(d41:2)	138.694	131.463	188.765	121.45	147.791	213.499	177.626	190.677	180.86	161.494	117.963	157.616	161.632	176.137	138.661	197.404	180.096	208.153	200.763	262.966	1.01972
SM(d41:3)	17.4249	19.9769	28.2997	17.0309	20.8316	20.9511	16.889	18.2008	17.5742	15.8205	13.5324	18.0086	20.3541	21.1066	18.2195	17.352	15.9226	20.8481	19.8946	27.0779	0.492865
SM(d42:0)	7.12873	6.91699	8.85322	4.60039	7.08517	11.6391	9.66736	8.44315	10.9542	9.25143	9.18381	10.2596	9.35607	10.3448	7.22292	11.1472	11.0107	13.4293	12.6917	17.5006	1.25391
SM(d42:1)	624.764	570.998	717.563	448.33	574.471	492.644	441.467	465.316	459.897	427.122	728.655	861.102	805.419	877.169	679.957	702.82	669.614	748.286	733.904	892.055	1.50529
SM(d42:2)	2004.08	1938.79	2690.13	1686	2146.71	974.866	948.905	981.525	1010.28	944.556	1705.35	2203.45	2305.14	2498.68	1964.8	1377.34	1313.11	1542.18	1505.9	1745.81	0.983664
SM(d42:3)	524.594	562.856	825.964	487.364	635.173	285.559	267.288	282.538	301.242	283.515	381.699	519.664	582.497	632.765	527.808	332.1	317.615	422.089	413.638	467.853	0.840245
SM(d42:4)	22.7565	21.7722	36.4515	22.2347	27.9018	11.3425	8.86442	10.8553	11.4259	10.5658	20.3379	26.1393	28.4119	27.6433	24.5613	12.9339	8.95026	12.6296	16.3694	15.8023	0.865549
SM(d42:5)	0.787777	1.63221	2.10577	0.714416	0.466074	0.919745	1.11226	0.2555	0.869239	0.510228	0.678426	1.7603	0.890026	1.04246	0.432652	0.532519	0.552105	0.569999	0.553631	0.704064	0.554244
SM(d42:6)	0.198965	0.154926	0.448293	0.15676	0.343228	0.335137	0.253196	0.221443	0.318972	0.221873	0.199413	0.152563	0.359823	0.191205	0.16919	0.338695	0.0962932	0.20261	0.257635	0.554632	0.256501
SM(d43:0)	0.0923069	0.0266304	0.173793	0.0274862	0.110108	0.481887	0.425373	0.380125	0.446201	0.236543	0.132619	0.105904	0.146549	0.147193	0.104024	0.37575	0.384931	0.45635	0.409106	0.669865	1.01262
SM(d43:1)	8.0724	4.759	5.19343	6.23877	8.92551	17.4536	13.5054	8.90155	13.6516	11.05	8.89296	7.5804	11.6941	9.02307	7.29205	15.0267	14.5357	13.4189	16.8981	22.382	1.11913
SM(d43:2)	7.99346	22.3846	35.9452	21.5	31.0427	28.8904	21.3895	21.818	22.5149	19.6411	24.9892	31.7473	34.1961	37.7303	7.63976	24.4741	23.5441	30.6208	30.131	35.5097	0.601057
SM(d43:3)	5.50619	8.56216	15.8167	9.25894	9.46396	7.62165	4.43559	5.32866	6.07269	3.98349	7.92935	5.81372	5.52527	13.6634	9.4268	7.37127	6.02788	6.98045	8.49401	10.2737	0.655944
SM(d44:1)	2.83778	2.34173	3.65774	1.86762	3.56078	2.32478	2.01014	1.84168	1.94583	1.73076	3.52648	3.21179	3.45037	3.18426	1.12119	1.29538	2.19584	2.02031	1.81437	1.24246	0.74691
SM(d44:2)	16.4484	14.6583	23.5728	13.287	21.1524	6.45125	5.78782	5.6657	6.24489	6.02923	17.1119	20.4409	22.1001	25.0822	19.4337	7.98908	7.3759	9.3722	8.81174	11.1971	0.881757
SM(d44:3)	10.6077	11.3997	20.061	9.99428	16.0626	3.94445	3.13124	3.1387	3.56523	3.53799	11.0613	11.8534	15.1237	17.1903	9.86912	3.61105	3.87758	5.20906	4.88368	3.97422	0.872103
SM(d44:4)	2.93553	3.299	2.45448	2.40448	1.73238	0.478942	0.389977	1.05628	0.52355	0.429674	1.33772	1.39687	2.47832	4.34781	1.46712	0.98586	0.683998	1.37403	1.29676	1.00848	0.749162
SM(d44:5)	0.587256	1.06332	0.777296	0.570983	0.582986	0.120681	0.131793	0.285416	0.243594	0.143529	0.326421	0.393152	1.22165	1.08934	1.33495	0.378001	0.181476	0.595557	0.570871	1.30429	0.861597
SM(t30:1)	0.0909145	0.147508	0.1017	0.0560094	0.120699	0.10695	0.138218	0.158262	0.184144	0.198507	0.141101	0.137765	0.177443	0.220342	0.152598	0.109977	0.203368	0.235099	0.298606	0.205745	0.993971
SM(t32:0)	0.233361	0.209093	0.439606	0.198932	0.197173	0.211306	0.0525334	0.130176	0.0975235	0.0565169	0.189359	0.163742	0.374006	0.214359	0.220644	0.174142	0.12439	0.118665	0.187235	0.227957	0.665551
SM(t32:1)	3.48541	3.7878	5.40176	2.92196	5.07022	2.40134	2.0506	1.88838	2.00188	2.0202	3.70672	3.99746	4.73882	5.51635	4.3046	3.02422	2.924	3.40951	3.16816	4.56851	1.01818
SM(t32:2)	0.107654	0.151859	0.157061	0.0834343	0.0921657	0.0308191	0.0750451	0.0564285	0.0192209	0.147762	0.117916	0.0843791	0.164389	0.153563	0.1061	0.165571	0.0968763	0.106716	0.0887688	0.190448	1.0661
SM(t33:0)	0.0743418	0.0901353	0.0560656		0.0802599	0.195315	0.0640303	0.0942872	0.0795252	0.158925	0.0878286	0.0764591	0.0742994	0.150546	0.0363601	0.164102	0.291745	0.236999	0.111634	0.404996	1.28979
SM(t33:1)	6.08402	5.91162	7.00618	3.72318	8.28368	4.40279	4.27242	3.66223	3.72101	3.27239	5.77119	6.91119	6.88763	8.79987	7.24315	6.3288	5.79963	6.1785	5.67686	8.20163	1.23692
SM(t33:2)	0.0699855	0.224212	0.136461	0.0695087	0.125759	0.132365	0.0623164	0.0273567	0.0628073	0.017065	0.0769579	0.0841914	0.0974747	0.107234	0.1321	0.110973	0.142616	0.133182	0.0671267	0.104243	0.833282
SM(t34:0)	16.3023	14.5435	17.2775	9.77197	19.0508	7.30427	7.36841	7.10258	6.87287	6.18995	16.8201	18.2986	18.4189	21.1615	16.9795	12.9005	12.2982	12.5077	12.2733	16.5239	1.14717
SM(t34:1)	250.42	177.893	152.672	147.315	375.106	89.6538	89.7848	81.2726	80.6563	78.4104	286.312	240.998	346.563	339.931	185.803	171.592	163.18	179.47	163.86	225.016	0.944431
SM(t34:2)	27.7024	31.6997	13.064	16.7282	40.8949	16.2701	14.1467	12.472	14.7733	13.2923	20.3401	22.396	9.28473	27.6257	25.7534	17.3055	19.9085	20.4029	20.9735	23.5202	0.668918
SM(t35:1)	6.13823	4.87666	6.00951	3.54172	8.24664	4.21394	4.04802	3.62197	3.36132	3.21213	6.81521	8.20228	8.94624	9.68748	8.84252	6.62487	6.33424	6.64211	6.31488	8.20481	1.22207
SM(t35:2)	1.11619	1.35017	1.56986	0.789051	1.76162	1.58218	1.17327	1.06457	1.29574	1.08379	1.30045	1.36287	1.57406	1.78414	1.82137	1.54595	1.56257	1.54933	1.74776	2.48888	1.22262
SM(t36:0)	0.501691	0.681138	1.15795	0.759891	1.27784	0.28131	0.440492	0.58377	0.255814	0.243166	1.25217	1.35702	1.26992	1.68956	1.04875	0.662015	0.799022	0.695932	0.605944	0.496068	0.818194
SM(t36:1)	24.6746	23.0098	28.6725	16.4222	35.5008	8.68051	8.82773	8.75726	8.37812	8.44815	30.6483	34.745	35.2378	41.1349	35.4313	18.4474	18.8911	18.2518	17.4362	20.8749	0.973413
SM(t36:2)	11.1806	12.7867	16.5717	8.24781	19.6872	3.84748	3.71482	3.37164	3.77653	3.58426	11.6645	14.0251	14.5417	18.6943	17.4815	6.93806	7.013	7.05448	6.18902	8.78011	0.88429
SPH(d18:0)	43.3105	30.3575	47.4205	31.9479	41.4403	19.4517	19.2592	19.6535	18.9534	15.7739	37.1227	44.5365	46.2962	41.0759	41.5028	17.0531	17.2068	17.2763	17.729	19.4258	0.95858
SPH(d18:1)	440.725	200.737	509.45	318.919	478.102	156.017	165.28	147.747	144.89	121.491	437.965	456.642	556.949	548.306	445.371	145.779	134.489	134.585	133.688	184.159	0.890292
SPH(d19:1)	4.43062	3.65329	5.71131	3.97667	4.74981	3.60826	2.93943	3.05964	2.93806	3.14368	5.91459	5.67597	7.92887	5.98294	6.40542	4.12768	2.86739	2.93654	2.97602	3.36096	0.757673
TG(28:0)	0.122612	0.185075	0.0686825	0.0244202	0.0343709	2.58759	2.70526	3.05332	1.74375	1.25018	0.154724	0.128583	0.0220462	0.0626198	0.0865103	1.59959	1.1881	0.859958	0.532665	0.87334	1.11705
TG(28:1)						1.36486	1.66772	2.10027	0.908666	0.819076						0.808881	1.10508	0.307963	0.15818	0.207219	1.04227
TG(29:0)	0.0192832		0.0172179			4.01725	5.39529	5.60325	4.05223	2.38033						1.97555	1.33806	0.882688	0.704641	1.11856	1.12466
TG(29:1)						1.91675	2.13521	2.89307	1.56309	1.03105						1.06958	0.950731	0.421002	0.265978	0.453761	1.16923
TG(30:0)	0.31693	0.406674	0.192449	0.378786	0.243637	17.973	26.3369	25.9803	17.5705	10.1427	0.42964	0.391106	0.202908	0.227033	0.255269	7.90217	5.66807	4.71646	3.93716	5.23211	1.31262
TG(30:1)						9.75004	13.0593	14.9964	7.12013	4.58105	0.0156318					4.2239	2.98592	1.66856	1.25483	2.18735	1.11504
TG(31:0)	0.0525768	0.111951	0.0231856	0.0679834	0.0657707	47.6846	68.855	68.3066	48.4649	28.537	0.0661992	0.0673637	0.0454124	0.0318568	0.053212	20.7417	13.025	11.3028	8.18138	15.361	1.33375
TG(31:1)	0.0172287	0.0247266	0.00852455			31.2543	44.27	48.336	26.6829	16.1618				0.00937179		13.0814	8.68274	4.93373	3.49935	6.93229	1.14413
TG(32:0)	0.855266	0.839434	0.822549	0.967565	1.066	196.397	251.61	248.049	187.58	118.136	1.03582	1.09702	0.87857	0.875049	0.987792	96.6356	62.7801	59.5204	42.1237	74.0401	1.26528
TG(32:1)	0.112491	0.114366	0.0619883	0.143752	0.129999	158.701	213.078	216.433	124.653	76.7357	0.108669	0.0710293	0.102588	0.0831798	0.0803389	65.3658	39.4384	28.0351	20.3538	39.8214	1.32623
TG(33:0)	0.221463	0.433306	0.234282	0.245537	0.194421	390.735	457.39	451.38	377.103	256.04	0.219198	0.258188	0.245616	0.216413	0.220522	231.102	158.007	154.399	105.101	187.58	1.1633
TG(33:1)	0.0427158	0.149472	0.0653945	0.0438292	0.0152367	448.357	548.348	569.466	361.189	235.317	0.0427021	0.0398862	0.0872594	0.0294303	0.0534151	217.961	134.555	96.9946	64.8792	139.355	1.27745
TG(33:2)		0.00604755	0.0067897	0.00645531		62.2754	80.6655	87.4326	45.3088	30.3333					0.0112859	28.33	19.6915	9.75777	7.14359	16.4079	1.08506
TG(34:0)	1.77698	2.04457	1.66683	1.66887	1.70326	798.277	838.865	840.971	698.164	496.678	2.11868	2.38595	1.71227	1.69538	2.08355	478.538	355.538	364.995	254.825	428.701	1.08509
TG(34:1)	0.364258	0.769311	0.585363	0.483339	0.383305	1279.37	1405.57	1433.3	993.295	663.172	0.415637	0.528826	0.58708	0.363402	0.503249	673.715	458.838	348.356	244.194	504.903	1.19034
TG(34:2)	0.0383518	0.118846	0.0337102	0.044283	0.0101425	318.772	365.544	400.69	216.273	141.844	0.024357	0.0210909	0.089227	0.00691968	0.0178735	139.061	100.914	62.2051	42.271	95.0381	1.25167
TG(35:0)	0.475127	0.852046	0.707	0.55557	0.487671	870.263	892.375	886.792	772.85	565.855	0.606239	0.66375	0.747778	0.506066	0.69109	570.97	434.603	418.322	288.112	503.52	1.0488
TG(35:1)	0.0952536	0.554113	0.250389	0.156021	0.0809594	1620.06	1713.34	1700.25	1306.42	898.25	0.104858	0.169676	0.371501	0.0695583	0.231887	969.347	675.735	551.5	371.637	765.948	1.11823
TG(35:2)	0.0528278	0.175852	0.083372	0.0758973	0.01615	606.822	670.291	708.422	465.333	326.113	0.0290949	0.101892	0.0953662	0.0267749	0.0521627	332.891	251.716	147.066	96.1504	219.08	1.19499
TG(36:0)	2.26464	2.44604	2.0062	1.85613	2.02806	1056.16	961.458	984.632	838.635	631.038	3.11686	3.41177	2.24686	2.06337	2.49689	671.908	548.79	578.239	421.36	675.328	0.985635
TG(36:1)	0.490911	1.33376	0.91743	0.734275	0.598082	2086.62	2057.18	2103.92	1523.98	1068.9	0.653084	0.958735	1.14222	0.418828	0.858499	1254.39	899.644	779.15	533.968	1045.26	1.06393
TG(36:2)	0.0864748	0.225903	0.167589	0.0649404	0.0820804	1004.84	998.809	1088.19	666.232	488.509	0.0492519	0.0967387	0.11358	0.0240716	0.0965428	583.864	461.459	312.513	202.478	433.21	1.08604
TG(36:3)		0.00462092			0.0151867	31.8915	34.3609	36.4194	23.4234	16.4961	0.0131326	0.00637944	0.0114521	0.00452658	0.00430677	16.8594	13.9063	9.84983	6.50703	14.3829	1.01726
TG(37:0)	0.243506	0.744843	0.544477	0.628951	0.604368	419.937	390.439	388.872	362.52	291.297	0.456157	0.376393	0.373124	0.395505	0.269179	314.857	273.93	269.744	189.929	318.204	0.956484
TG(37:1)	0.293604	0.674618	0.442414	0.290057	0.215064	1237.5	1252.6	1261.35	996.169	727.436	0.276414	0.420089	0.641593	0.293867	0.369199	832.549	618.304	510.977	347.151	712.958	1.03688
TG(37:2)	0.0852482	0.324158	0.112472	0.107389	0.0524291	603.096	609.346	643.548	461.596	351.32	0.0702802	0.0900992	0.301711	0.0292097	0.130388	399.534	336.479	221.51	145.644	305.448	1.04977
TG(37:3)				0.00539717		41.6399	43.0261	46.1414	36.5477	26.0884		0.00940804		0.00870786		24.242	20.4532	15.8166	9.86793	20.1823	0.902773
TG(38:0)	1.89327	2.08974	2.16701	1.91158	2.03324	316.305	293.404	300.465	257.347	208.788	2.81862	3.00692	1.85737	2.2319	2.45547	244.714	218.178	211.086	155.043	231.151	0.949081
TG(38:1)	0.824806	1.10083	0.862772	0.733084	0.808444	1090.34	1065.57	1096.15	824.779	618.227	1.03498	1.08373	0.967675	0.857361	0.98822	731.94	562.307	490.682	356.436	664.754	1.00199
TG(38:2)	0.242632	0.549222	0.330283	0.303818	0.397681	573.9	579.398	627.483	412.058	308.806	0.367682	0.304544	0.542323	0.354365	0.281313	366.102	300.499	206.317	137.957	284.933	1.05042
TG(38:3)	0.011135	0.0678566	0.0162709	0.012309	0.0215094	55.6014	56.6347	61.7637	42.1123	31.3007	0.0161804	0.0114927	0.0638212	0.0452125	0.0334991	32.5071	27.9285	21.8925	15.0708	28.8445	1.06878
TG(38:4)			0.0120462			12.677	11.2207	13.4497	10.1118	8.02928			0.00645922			8.6668	10.4118	7.10456	4.41847	8.25503	0.559123
TG(39:0)	0.642517	0.716026	0.676156	0.647551	0.572849	193.006	195.82	195.013	171.121	142.808	0.655599	0.711097	0.742113	0.688342	0.699411	160.068	146.411	124.785	91.9324	137.664	0.956708
TG(39:1)	0.266203	0.309598	0.218445	0.180514	0.207373	503.806	509.502	518.061	408.946	325.859	0.183085	0.140258	0.337122	0.202578	0.230149	387.469	311.074	247.94	180.245	337.846	0.977288
TG(39:2)	0.114101	0.178102	0.114557	0.0805941	0.0806218	278.288	281.228	292.53	217.611	171.945	0.0676188	0.0840717	0.21166	0.0782836	0.0805021	200.454	168.871	113.218	79.5581	164.31	1.00776
TG(39:3)	0.00775934	0.00822321	0.109357	0.163582		32.4484	32.7625	34.163	27.2394	20.3401	0.0182443		0.0175817	0.00505355	0.00861079	20.0977	17.6495	13.9357	9.72759	18.2355	0.963627
TG(39:4)	0.0310896	0.0297437	0.0085752	0.0242491	0.0298356	14.2275	13.3187	13.6528	12.17	10.0828	0.0223441		0.0450647		0.0222332	10.869	13.1157	8.9544	5.79463	10.6781	0.837118
TG(40:0)	2.68536	3.2303	3.2508	2.58991	3.08934	257.776	269.831	284.862	235.253	193.07	5.68941	6.62397	3.02291	3.82836	4.3198	197.471	184.394	166.671	125.226	181.014	0.97482
TG(40:1)	1.07147	1.43594	1.22912	1.06191	1.14449	581.869	617.445	628.04	456.52	358.753	1.33469	1.40455	1.28622	1.23688	1.31378	460.1	364.377	289.747	217.012	365.867	0.973349
TG(40:2)	0.162825	0.361642	0.239476	0.26281	0.202191	314.935	336.323	358.087	235.966	185.342	0.307583	0.235322	0.260373	0.306888	0.283344	218.841	184.795	125.845	91.5416	176.386	1.02115
TG(40:3)	0.116375	0.159835	0.0675872	0.0852343	0.141079	38.6619	41.2316	44.599	30.2475	23.3864	0.0938032	0.0700829	0.197786	0.156364	0.0708893	24.5775	21.5182	16.7211	11.5879	21.4528	1.04655
TG(40:4)	0.155219	0.115584	0.154203	0.104735	0.174482	17.0768	15.7058	15.9292	12.6978	10.5336	0.117706	0.131339	0.160436	0.197951	0.155213	13.8088	14.4861	11.2714	7.06424	12.8566	0.930445
TG(40:5)		0.00612384				14.6715	12.2603	14.8313	11.2654	9.45266						12.6358	17.2939	10.6613	6.39387	11.4864	0.242178
TG(40:6)			0.00579906			9.38716	8.09845	9.41659	6.86153	5.81831						7.04688	8.93345	5.67438	3.63081	6.09871	0.405039
TG(41:0)	2.83295	3.05157	2.93342	2.68356	3.1129	226.215	238.848	239.157	225.095	196.282	2.85057	2.72733	3.32914	2.95334	2.98832	172.756	166.01	154.11	110.308	151.635	0.991094
TG(41:1)	0.866587	0.921012	0.772027	0.63047	0.719555	472.626	530.315	532.836	395.465	305.67	0.592385	0.592914	1.08457	0.611355	0.618683	344.965	283.712	222.63	165.112	300.016	1.01052
TG(41:2)	0.286436	0.305757	0.166906	0.199878	0.190942	233.143	259.903	272.498	179.22	139.003	0.141209	0.142604	0.330807	0.173285	0.1684	172.505	138.69	94.0812	68.9071	132.616	1.01583
TG(41:3)	0.00302196	0.0179333	0.0116355	0.00255795	0.0130768	27.894	29.6865	32.363	20.5668	16.078	0.00450066	0.00964294	0.0280615	0.0159842	0.00500053	19.064	16.1068	11.2663	8.23569	16.2867	1.01586
TG(41:4)		0.00478225	0.00243096	0.00374503	0.010079	9.22263	8.37761	9.10544	7.567	6.70255	0.00195307		0.00972484			7.22453	8.08538	6.62973	4.60732	8.43228	0.725881
TG(41:5)			0.00275298	0.00245639		11.6957	9.97161	11.2642	9.58782	7.74277						10.2386	11.3886	8.12977	5.38067	10.2244	0.395317
TG(41:6)				0.00742881		9.56216	8.6682	9.38009	9.2161	7.36684						7.25621	8.37603	6.77859	4.39382	8.46337	0.437851
TG(42:1)	2.97223	3.15928	2.5757	2.19905	2.73321	817.755	918.563	973.886	702.666	532.92	3.33711	3.85166	3.56936	2.7439	3.23515	538.341	441.079	380.137	290.556	481.447	1.05312
TG(42:2)	0.948753	1.01714	0.796996	0.552579	0.699038	462.748	543.61	563.652	353.029	265.175	0.791494	0.738512	0.998659	0.790602	0.803191	316.543	250.758	185.082	140.115	251.558	1.04371
TG(42:3)	0.113056	0.138427	0.0680769	0.0510324	0.0693865	77.6534	91.1018	101.49	55.3357	42.1347	0.0756557	0.0705223	0.109001	0.0815188	0.0601018	52.7037	43.8224	28.1759	21.1282	40.9999	1.03923
TG(42:4)	0.0161044	0.0128524	0.00713477		0.012779	11.1252	10.6324	11.1004	8.34875	6.68401	0.00692062	0.0100999	0.0240408	0.0108743	0.00175561	8.37031	8.65214	7.36375	5.12921	9.24193	0.882305
TG(42:5)	0.00730997	0.00416326	0.0058475		0.00440848	13.4931	11.7326	12.3465	10.8536	8.31197		0.00517903				9.88781	11.6364	10.03	6.47534	11.9449	0.658182
TG(42:6)			0.00332183			10.906	8.77971	8.99805	9.04712	6.92215					0.00394577	7.67443	8.15014	8.18453	4.91529	9.14553	0.411001
TG(42:7)			0.0053387	0.00728886	0.00844499	6.9532	5.30377	6.45205	5.05388	4.38449						5.35178	6.94591	4.70136	2.66429	4.71324	0.481448
TG(43:0)	5.91016	5.29104	5.23333	4.8456	5.39417	263.015	264.729	270.667	283.444	276.29	5.50289	5.46223	7.69075	4.37956	4.9513	223.003	231.76	233.614	199.753	214.335	0.962779
TG(43:1)	4.41901	4.16671	2.93918	3.0746	3.16694	917.658	1039.67	1034.1	825.901	681.802	2.77917	2.65677	5.58321	2.5532	2.64976	645.194	528.552	456.463	359.429	577.156	1.04008
TG(43:2)	1.63522	1.3791	0.898892	0.83806	0.983204	490.343	576.557	606.811	376.384	282.178	0.78619	0.762506	1.73613	0.835969	0.836905	311.474	247.528	181.145	136.997	266.289	1.07443
TG(43:3)	0.19411	0.1798	0.0425459	0.0748769	0.0571144	77.429	91.2941	97.7707	52.7335	40.6318	0.0179984	0.0499966	0.196417	0.05251	0.0636309	53.3266	42.2876	27.1627	20.5536	41.667	1.02973
TG(43:4)		0.0100766		0.00717402		6.86934	7.02089	7.47478	5.29088	4.24332	0.00170138	0.0029433	0.0119851	0.0175714	0.00544337	5.62549	5.06762	4.24823	3.31511	5.4178	0.774099
TG(43:5)	0.00366169					4.71775	4.07093	4.28368	3.93021	3.42964	0.00235103		0.00124653			3.98683	4.45548	3.88942	2.70167	4.9833	0.533414
TG(43:6)			0.00221703			5.27626	4.45882	4.54862	4.47835	3.71068				0.00381416		4.40442	2.63894	4.58956	2.76417	5.49848	0.386489
TG(43:7)					0.00388659	2.88538	2.42712	2.84773	2.49425	2.27686						2.63679	3.66202	2.41612	1.35934	2.68895	0.277154
TG(44:0)	11.0865	11.8323	10.7784	10.232	10.5133	413.318	407.105	426.614	447.835	414.504	14.2256	19.8673	16.9463	11.8511	13.5171	359.164	370.698	382.418	349.821	345.161	0.964947
TG(44:1)	9.31542	9.19509	6.53655	6.86388	6.93376	1667.63	1752.52	1789.33	1519.04	1329.1	7.21029	7.20117	13.3666	6.02987	6.93075	1234.77	1081.79	1013.36	857.972	1167.21	0.990674
TG(44:2)	5.20514	4.66408	3.09265	3.07382	3.30639	1297.98	1481.3	1545.57	1041.23	778.751	3.3261	3.04919	5.85317	2.95664	3.2061	804.736	646.306	506.844	394.21	701.986	1.08124
TG(44:3)	0.921648	0.793457	0.480036	0.428852	0.545267	226.217	275.355	296.935	164.74	121.31	0.430364	0.440409	0.867206	0.457695	0.488004	137.323	111.116	78.7912	61.5211	118.744	1.08101
TG(44:4)	0.0558693	0.0285712	0.0256837	0.0255695	0.0115589	14.6843	15.9678	16.7053	11.1832	8.57867	0.0111833	0.0393794	0.0298585	0.0115884	0.0489083	11.0972	9.8738	8.07267	6.24262	10.9913	0.946734
TG(44:5)	0.00290809		0.00300137			5.1798	4.59379	5.13163	4.00601	3.30886		0.00319406	0.00140074	0.00127425	0.00113939	4.46763	4.83978	4.26062	3.04344	5.25212	0.752831
TG(44:6)		0.00425086			0.00249918	4.23228	3.72282	4.00386	3.62224	2.85491	0.00434667	0.00158595			0.00286485	3.94084	4.06503	3.6234	2.5382	4.34722	0.705791
TG(44:7)			0.00273123	0.00793553		2.75386	1.84899	2.5547	2.08511	1.67121	0.00285041		0.00516553		0.00399143	2.06653	2.75584	1.97035	1.22067	2.19164	0.654071
TG(45:0)	12.9478	15.4952	12.0027	12.1863	12.3374	419.679	394.617	413.101	437.812	412.474	12.4957	16.0425	21.994	12.5864	13.4234	407.747	389.901	393.311	363.449	384.747	0.980091
TG(45:1)	11.842	12.95	8.67354	9.232	8.6726	1623.7	1659.03	1703.17	1577.76	1453.19	8.51534	8.18358	20.0287	7.42779	8.77252	1440.67	1338.51	1222.03	1126.43	1336.69	0.960273
TG(45:2)	7.15133	6.23393	3.69537	3.89099	3.96233	1706.1	1805.77	1858.03	1349.25	1135.13	3.80612	3.41294	8.7292	3.3341	3.69895	1212.86	995.229	779.482	650.48	1094.43	1.00641
TG(45:3)	1.22098	0.997534	0.588486	0.581762	0.596615	335.374	364.736	406.835	224.241	174.477	0.531701	0.433159	1.19713	0.510759	0.502025	204.299	162.526	115.332	89.2056	181.773	1.05266
TG(45:4)	0.0328083	0.0510587	0.0267889	0.027709	0.0309303	16.6053	17.7439	18.024	11.6313	9.5457	0.0186897	0.0254905	0.0291395	0.0163933	0.0167389	11.8452	9.7455	8.58927	6.82791	12.6479	0.949847
TG(45:5)	0.00325775	0.00244153	0.00710513	0.0122222	0.00302749	3.29159	3.22407	3.40775	2.64252	2.42656	0.00352156	0.00638128		0.00391235	0.00521241	3.34287	3.3232	2.91529	2.26013	3.80911	0.954322
TG(45:6)		0.005827	0.00220402	0.00728177		1.98513	1.8194	2.0788	1.76256	1.47782					0.00195779	1.99179	1.95083	1.79679	1.21671	2.26238	0.646908
TG(45:7)			0.00541364		0.00466926	0.652199	0.696227	0.734992	0.577578	0.643627		0.00406271				0.730405	0.875771	0.705543	0.467486	0.938664	0.641273
TG(46:0)	59.1874	62.2886	65.3922	47.7398	66.945	792.952	714.749	743.763	762.794	686.89	65.4657	125.658	82.7359	76.9299	78.6975	769.342	694.5	714.944	660.59	721.319	0.986441
TG(46:1)	25.4256	29.4677	23.4374	22.4562	21.1639	2425.16	2373.79	2400.16	2282.05	2199.27	23.5938	26.8308	46.5265	20.0748	25.244	2274.53	2213.38	2073.93	2006.74	2216.45	0.977349
TG(46:2)	14.6501	14.289	8.89573	9.14015	8.91503	2954.7	2906.79	2966.77	2493.09	2230.07	9.00948	8.78906	20.7391	7.82203	9.13662	2468.37	2168.06	1906.78	1705.71	2369.74	0.952729
TG(46:3)	4.848	3.76985	2.10263	2.1796	2.41391	1189.15	1277.53	1332.78	882.278	721.369	2.09587	1.92537	4.68149	1.8781	2.15029	836.837	677.006	512.023	423.605	751.998	1.00083
TG(46:4)	0.321929	0.228675	0.112902	0.0993613	0.146775	56.6711	60.1403	64.8251	44.7581	34.2131	0.126357	0.0874485	0.309716	0.134562	0.123932	41.4985	34.6358	31.9181	24.7921	45.4413	0.952644
TG(46:5)	0.00863486	0.0055953	0.00309752	0.0028661	0.00677202	8.12304	8.42682	8.24449	6.29968	5.12957	0.0028651	0.00276734	0.00469954	0.00474154	0.00725346	7.17459	7.12672	6.59155	5.14163	8.63097	0.960977
TG(46:6)			0.00995651			3.94075	3.64994	3.54635	3.11353	2.39595	0.0053333			0.00426789	0.00619601	3.53093	3.71236	3.61357	2.49079	4.03343	0.651793
TG(46:7)	0.00174806	0.00202011	0.00152075	0.00397689		1.40922	1.24869	1.41352	1.10045	0.909172	0.00221789	0.0018668				1.28298	1.42939	1.12872	0.801897	1.53755	0.774237
TG(47:0)	32.5161	40.2331	32.5734	27.511	32.5588	959.84	835.096	886.29	903.68	801.242	31.925	57.746	50.4376	38.6395	38.1225	963.14	902.38	860.25	769.009	924.181	1.00263
TG(47:1)	25.685	32.7139	25.0161	23.1862	21.188	2681.59	2543.25	2532.64	2426.95	2368.08	21.2967	24.2594	51.8966	18.8387	23.5736	2679.01	2545.67	2313.46	2254.47	2432.66	0.991866
TG(47:2)	17.623	18.4036	12.0509	11.6567	10.7846	2900.27	2776.5	2768.51	2522	2263.15	10.4256	10.7637	29.1887	9.21229	11.5263	2796.9	2556.57	2137.22	2073.85	2663.5	0.969179
TG(47:3)	4.30465	3.54072	1.94937	1.95429	2.1139	1091.68	1030.81	1085.06	767.823	691.239	1.89121	1.7181	5.11466	1.62456	1.86327	918.724	778.141	600.789	502.881	866.837	0.931338
TG(47:4)	0.460145	0.205187	0.0811825	0.103751	0.107799	66.8772	65.8232	66.4091	49.8833	42.7734	0.0335702	0.0379903	0.393521	0.0858583	0.101325	54.6147	45.8961	42.6321	34.06	62.3275	0.93282
TG(47:5)	0.00660729	0.0444786		0.017117	0.0107462	8.91904	8.29378	9.17991	6.5486	5.89333	0.00282481	0.00646088	0.0127848	0.00257553	0.0101622	7.63069	7.54794	7.03905	5.2523	9.65994	0.909464
TG(47:6)	0.0029321					3.09048	2.66528	2.98507	2.70236	2.00069	0.00395643					2.88674	2.90224	2.7925	2.08211	3.58577	0.501227
TG(47:7)		0.00237855	0.00491114		0.00239615	1.12267	0.92693	0.940083	0.931831	0.712358	0.00447721			0.00340815	0.0110409	1.00925	1.03211	0.91633	0.648806	1.18758	0.780639
TG(48:0)	246.914	247.783	247.157	188.537	295.158	1561.05	1269.56	1382.61	1354.01	1133.63	241.816	528.672	274.083	300.95	287.438	1478.78	1262	1381.47	1178.57	1514.6	0.993565
TG(48:1)	50.0211	58.3135	62.5926	46.9261	49.3321	3337.08	3146.57	3160.23	2900.11	2876.16	56.4609	76.7998	98.2894	52.881	64.7105	3267.85	3207.85	2983.23	3007.35	3156.82	1.00773
TG(48:2)	33.9682	39.0207	29.0735	26.2306	24.9669	3359.13	3168.41	3216.08	2851.87	2665.05	25.0665	27.7788	59.3442	23.6791	27.145	3334.48	2988.09	2768.12	2779.94	3298.19	0.995352
TG(48:3)	12.4868	11.6103	6.57696	6.6845	6.50494	2291.77	2147.72	2257.91	1822.38	1674.98	6.37698	6.30771	16.6307	5.86328	6.88693	2227.75	2006.13	1708.35	1607.46	2182.07	0.973172
TG(48:4)	1.43099	1.10121	0.579424	0.646064	0.675877	194.202	178.54	188.409	148.966	135.674	0.676327	0.615282	1.42485	0.6647	0.688203	171.415	152.35	151.035	132.784	203.116	0.970115
TG(48:5)	0.0507737	0.0531008	0.0474935	0.0301998	0.0544139	27.3916	25.9927	26.1852	22.2947	19.0924	0.0245246	0.0566599	0.0466984	0.0615438	0.0291899	23.5637	23.4463	25.2	19.967	32.959	0.995758
TG(48:6)		0.00927721	0.00350689			8.00397	7.53602	8.05764	6.7375	5.36047	0.0039758	0.0109254	0.00323812		0.00275706	7.05983	7.04265	7.06824	5.42133	9.04449	0.766758
TG(48:7)	0.00430916		0.00345968		0.00259523	2.4141	2.59262	2.55776	2.18999	1.86027		0.00253006		0.00363528	0.0068557	2.02188	2.32091	2.29778	1.74046	2.73644	0.751727
TG(48:8)						0.279556	0.353827	0.39893	0.322787	0.202144						0.287637	0.332903	0.343363	0.219003	0.360284	0.0270096
TG(49:0)	34.147	35.4599	33.7078	26.4931	39.7227	828.199	670.944	742.99	756.041	647.158	35.8576	71.2583	45.3996	43.5766	40.5933	844.987	733.145	785.794	645.108	869.681	1.02331
TG(49:1)	25.914	29.3819	26.6377	24.1059	22.5601	2363.89	2247.15	2202.73	2091.52	2068.79	24.6052	30.2327	50.3384	23.1308	27.953	2375.08	2352.52	2065.49	2007.78	2277.19	1.00478
TG(49:2)	23.9614	24.4205	18.1365	16.7948	15.8541	1831.41	1772.76	1741.62	1525.42	1486.4	15.4135	16.1653	40.3715	14.266	17.2084	1948.55	1730.75	1495.01	1504.78	1847.68	1.00339
TG(49:3)	9.58947	8.44819	5.6536	5.20496	5.13929	803.849	745.236	752.841	635.617	618.648	4.77758	4.80348	14.0119	4.48649	5.11761	886.525	835.997	659.213	644.83	880.654	1.03325
TG(49:4)	1.14014	0.842697	0.482915	0.501461	0.556901	96.9509	83.1257	85.2859	77.9139	73.1324	0.460082	0.422636	1.41413	0.43878	0.503805	99.027	93.7356	91.0161	83.7112	119.763	1.07136
TG(49:5)	0.0566822	0.0859861	0.0545264	0.0373649	0.0361594	25.9366	22.065	22.1235	19.9371	19.299	0.0236581	0.023333	0.0741008	0.0249043	0.0235894	26.0135	24.2566	25.2769	21.3219	33.3362	1.07601
TG(49:6)		0.00371432				9.25452	8.03575	8.30458	7.5711	6.17948					0.0089041	8.51007	8.66286	8.66916	6.95135	11.0767	0.567521
TG(49:7)	0.00286665	0.00937544	0.00849996	0.00548356		2.765	2.346	2.22813	1.9805	1.60719			0.00405583		0.00265293	2.0497	2.16872	2.07761	1.40376	2.85237	0.744627
TG(49:8)					0.0031142	0.195578	0.215198	0.201314	0.183173	0.172284		0.00448469				0.200333	0.187148	0.193621	0.153927	0.156407	0.420009
TG(50:0)	188.036	183.953	201.127	148.13	271.666	669.304	553.693	614.938	610.182	500.954	192.393	422.12	211.624	231.974	226.097	645.094	566.488	672.257	520.465	765.058	0.997666
TG(50:1)	99.9256	96.1923	137.716	93.1728	123.265	2472.19	2429.13	2395.65	2219.78	2176.92	148.647	210.079	155.055	140.484	162.154	2437.05	2366.64	2218.99	2175.86	2398.1	0.999059
TG(50:2)	43.9051	45.6492	45.9198	40.1162	44.8055	1799.53	1818.28	1812.07	1579.34	1515.06	42.2448	44.4613	80.6029	46.5133	40.8153	1831.27	1674.65	1470.58	1570.1	1781.9	0.98939
TG(50:3)	20.8811	21.3506	14.9689	14.7164	17.6169	814.22	824.174	845.44	714.419	663.523	14.6429	12.9581	34.351	17.3051	13.5306	851.531	770.54	692.197	726.199	855.027	0.999941
TG(50:4)	4.64559	4.14909	2.60599	2.70007	3.31061	175.004	163.714	172.61	156.179	143.213	2.64791	2.32818	6.86666	3.39504	2.43741	174.361	170.026	172.198	173.905	207.527	1.0478
TG(50:5)	0.520324	0.4667	0.312886	0.261507	0.350758	58.902	48.7116	51.0036	52.1299	47.7077	0.305624	0.271718	0.73183	0.345779	0.243319	63.9676	66.5814	72.6382	66.0877	81.6388	1.17764
TG(50:6)	0.013567	0.0477737	0.0330558	0.0320981	0.0126067	31.19	26.6792	28.3303	26.3552	23.4555	0.0184673	0.0424424	0.0818794	0.025261	0.0243433	32.3413	35.9869	35.29	29.4488	43.2894	1.13678
TG(50:7)			0.0025404	0.0025077	0.0089544	10.1762	9.70884	9.86726	8.85784	7.3907	0.00806589		0.00388495	0.00229773		9.57534	9.8234	9.0875	6.69789	11.5289	0.778528
TG(50:8)	0.00681855		0.00369888		0.00413835	0.9438	1.01904	1.17466	0.886688	0.70142	0.00608948	0.00364499	0.00330568			0.905952	0.926628	0.92268	0.652484	1.28261	0.749849
TG(51:0)	14.6805	14.635	15.2126	11.8313	20.0758	256.816	214.758	235.936	234.458	195.891	15.7882	32.8577	18.8565	18.8057	18.4995	243.684	217.98	260.945	184.8	311.126	1.01468
TG(51:1)	14.9195	13.9654	17.1831	12.8914	15.4927	1259.67	1199.84	1182.1	1139.92	1105.57	18.1154	24.5345	26.1688	17.4595	20.0531	1237.71	1208.18	1142.08	1029.58	1285.35	1.0018
TG(51:2)	14.4425	13.4821	12.2722	11.8584	11.2101	872.62	895.364	866.255	761.96	735.069	10.8833	11.5498	25.1237	10.7839	11.7969	907.278	833.561	698.616	727.297	927.433	0.991422
TG(51:3)	9.00858	7.44843	5.98375	5.77771	5.48355	286.28	278.9	282.82	233.815	231.829	5.33164	5.25887	13.8044	5.04045	5.57128	316.984	287.382	237.87	248.667	320.485	1.02491
TG(51:4)	2.3409	1.98642	1.45427	1.45065	1.5364	75.7185	68.3237	67.7156	62.449	63.3964	1.36697	1.36012	3.65542	1.44843	1.50598	87.5567	83.4467	83.5339	87.8127	100.319	1.15894
TG(51:5)	0.283893	0.287014	0.218648	0.173754	0.164408	46.098	38.4776	37.6123	38.567	37.6398	0.189908	0.239129	0.526731	0.175843	0.208362	56.8879	63.589	64.3068	64.2603	78.2903	1.31621
TG(51:6)	0.00883313	0.0263648	0.0270132	0.0169321	0.0025878	28.4068	22.2228	22.7006	23.536	23.2418	0.0100542	0.0318003	0.0560237	0.0137968	0.0180079	35.5588	40.0496	40.905	35.9405	48.5319	1.32217
TG(51:7)	0.0080028	0.0126404	0.00406623			12.9913	10.6175	10.79	10.7372	9.59674					0.00273678	13.1577	13.9693	12.7976	10.3487	17.4057	0.818065
TG(51:8)	0.0030301	0.00526984	0.00296268			1.65181	1.35481	1.35532	1.17299	0.792609		0.00274597			0.00356602	1.23573	1.34454	1.22688	0.89354	1.87909	0.700481
TG(52:0)	64.1171	62.6783	72.7666	54.3031	106.647	165.121	147.434	163.38	160.298	126.857	69.2754	151.24	72.4989	77.8518	77.482	147.891	131.522	160.247	110.606	203.453	0.811534
TG(52:1)	60.6097	55.0902	97.7691	54.7654	91.3742	925.389	887.101	893.796	829.09	795.504	100.121	148.765	96.49	94.2678	117.449	831.556	824.212	858.115	741.84	961.991	0.987664
TG(52:2)	65.6547	57.8872	81.756	71.124	74.9587	930.919	980.995	982.802	877.17	803.441	79.7311	88.281	98.9034	81.5587	76.0123	932.837	820.214	764.703	800.426	941.086	0.972456
TG(52:3)	35.0912	40.364	35.6577	34.8192	44.1832	341.149	365.232	366.983	319.951	297.661	37.4843	33.8614	58.4332	48.4039	31.9344	348.268	324.041	291.805	315.458	369.256	0.985642
TG(52:4)	18.3449	22.0272	17.5781	17.4862	23.6616	95.196	95.1385	93.2217	86.9936	85.2867	18.7861	16.664	29.5981	25.048	16.0082	108.592	105.279	117.761	123.909	135.851	1.18578
TG(52:5)	3.75936	3.17559	4.2527	2.97655	4.92656						3.83797	3.74261	5.66753	4.87017	2.94823				0.231323		0.389897
TG(52:6)	0.664833	0.659846	1.03872	0.625054	0.730383	69.4649	55.9931	58.3108	61.6609	59.1062	0.903716	1.11867	1.57066	0.840244	0.767331	88.8523	103.919	110.701	108.511	125.019	1.36575
TG(52:7)	0.0475024	0.051209	0.123775	0.0586614	0.0456006	39.9469	32.219	32.2979	34.7547	32.2325	0.136057	0.141974	0.192894	0.0999544	0.0855055	48.8834	53.9717	56.8178	48.9227	65.1074	1.2907
TG(52:8)	0.0211443	0.00385084	0.0147258		0.00964035	9.378	7.56992	8.18413	7.49247	6.19771	0.0266224				0.0130242	8.51599	8.85679	8.25734	7.09498	11.6145	0.852666
TG(52:9)		0.00591547		0.00464945		0.187733	0.0963009	0.210113	0.213901	0.227923		0.00450407			0.00325631	0.2163	0.325491	0.340866	0.223376	0.34206	1.00103
TG(53:0)	4.51324	4.3549	4.33064	4.24972	5.44636	75.8276	74.0861	83.4677	74.0692	55.6107	4.41028	7.8952	5.94609	4.6831	4.93096	56.3935	48.675	54.5962	36.2415	78.3154	0.939157
TG(53:1)	6.24466	5.63771	7.35056	5.33785	7.36461	340.672	341.554	349.777	305.365	281.581	7.7897	10.9543	10.3781	7.38149	8.66296	274.482	267.528	274.469	213.551	336.838	0.95307
TG(53:2)	5.91005	4.60136	6.29083	5.06826	5.22155	380.779	399.836	398.269	344.878	303.991	5.37736	6.32008	10.0679	5.5156	5.69263	348.302	304.157	278.984	262.501	375.308	0.953459
TG(53:3)	4.54298	3.86739	4.39093	3.77245	4.02507	122.257	132.476	126.66	104.517	97.1909	3.93612	4.24782	7.95612	4.24221	4.30691	127.267	111.27	96.5429	102.401	133.242	0.981222
TG(53:4)	2.36475	1.80407	2.00009	1.67591	1.92555	45.857	43.9416	40.8974	39.3101	38.3928	1.7206	2.1831	3.89068	1.9198	1.93336	53.4591	53.0604	54.7508	58.342	67.2199	1.19658
TG(53:5)	0.642607	0.586148	0.910023	0.565776	0.641734	34.8851	30.3947	29.9578	31.0327	31.7057	0.695702	1.01759	1.49032	0.678856	0.833247	44.9286	48.1288	53.0757	55.1849	63.3059	1.33121
TG(53:6)	0.130177	0.132786	0.327873	0.121666	0.0858327	38.181	32.3947	30.7745	34.4664	34.992	0.250475	0.406989	0.569673	0.163012	0.21087	51.7444	56.3088	63.4461	62.9925	73.6579	1.37678
TG(53:7)	0.00969461	0.0253735	0.0736146	0.023246	0.010594	31.9598	26.0434	22.8832	27.833	26.4622	0.0327652	0.0567226	0.108228	0.018707	0.0319099	41.7952	43.5155	48.5637	47.8873	57.5479	1.3614
TG(53:8)				0.00517134		7.17938	5.68335	5.08924	5.46264	5.35129				0.0153649		8.67709	8.87641	8.85628	7.37222	11.3789	0.991694
TG(53:9)						0.148441	0.0417216		0.131273	0.106254					0.0185933	0.1411	0.122284	0.204035	0.203705	0.473566	0.731329
TG(54:0)	13.3324	12.6291	14.9577	11.7982	20.1095	78.5125	80.2548	87.6538	78.1389	57.7859	13.2342	27.8516	15.8393	14.1928	14.8568	51.439	44.0324	50.4457	32.1891	71.6389	1.01164
TG(54:1)	21.569	19.6605	33.1434	19.929	31.1929	283.848	306.024	323.722	274.882	229.024	33.4363	48.5332	32.4523	29.6906	37.0319	201.757	192.585	203.312	154.144	255.701	0.973446
TG(54:10)						0.045952				0.037657						0.122827	0.267096	0.183118	0.171242	0.281832	0.813952
TG(54:2)	29.9777	24.3987	42.9918	32.1516	35.1687	341.373	380.238	386.174	323.487	281.699	36.8926	45.1324	43.0644	37.5483	39.2051	279.691	247.56	249.618	220.53	310.662	0.958448
TG(54:3)	160.429	150.181	162.371	164.731	159.534	204.439	227.38	227.677	193.779	182.935	168.043	159.649	159.79	171.215	164.974	229.691	202.465	182.504	203.373	221.645	0.884244
TG(54:4)	46.9366	44.5646	51.0992	50.4161	52.9313	61.9907	64.5345	61.2531	58.1602	55.3356	51.4153	53.2001	59.2598	56.75	49.1709	82.2252	78.7118	84.3398	92.2956	95.4318	1.70438
TG(54:5)	31	29.2782	34.4741	30.2564	34.9512	53.9208	50.9641	45.5213	51.7392	49.4017	33.8252	37.0003	40.0654	36.9114	32.8692	72.2045	76.1022	89.7036	93.9246	97.8475	1.6472
TG(54:6)	16.1801	15.3344	19.3265	16.5597	17.6522	58.0699	51.102	49.2358	55.6317	54.6232	19.6011	21.6276	21.8852	19.6937	18.4732	76.6567	82.4778	100.723	103.463	109.919	1.47778
TG(54:7)	2.43812	2.06176	3.34421	2.42119	2.61144	48.1266	39.7905	38.6731	44.0031	44.5525	2.93447	3.51517	4.00435	2.72466	0.099486	62.7772	67.5307	83.3897	81.9107	93.359	1.38736
TG(54:8)	0.34378	0.281967	0.405676	0.283346	0.311915	24.2405	19.3807	19.5093	22.9721	21.9803	0.350769	0.397915	0.511153	0.331981	0.336873	33.0376	38.8249	40.0978	39.4064	47.6152	1.39342
TG(54:9)	0.120119	0.0632276	0.0727374	0.0573722	0.0538319	1.4257	0.871758	0.800209	1.13879	1.14141	0.0986389	0.0572547	0.0807549	0.0813483	0.0662368	1.66293	2.10972	2.40346	2.20497	3.09424	1.46493
TG(55:0)	3.23624	3.19349	2.84535	3.59904	3.30545	54.1396	59.4642	63.8838	54.5257	37.6155	2.85774	3.70929	4.83553	2.91123	2.91834	30.8317	26.0394	26.8993	17.0607	40.2279	1.09563
TG(55:1)	4.94933	4.22645	4.03736	4.01601	4.56643	172.515	194.993	204.396	160.715	128.711	4.2418	4.82686	7.75061	4.07506	4.43392	98.7553	88.6309	85.642	58.9352	122.324	1.08331
TG(55:11)	0.223412	0.17666	0.182314	0.105044	0.217901						0.168394	0.203222	0.175142	0.15438	0.159895				0.0521513		0.382295
TG(55:2)	2.85891	2.18303	2.38674	2.16343	2.30712	156.913	181.101	190.717	140.636	114.188	2.23794	2.44408	4.22304	2.13488	2.34189	95.1688	82.6915	76.0654	59.0791	109.058	1.06516
TG(55:3)	2.60857	1.84406	2.90368	2.29733	2.45208	61.8328	69.1918	72.0279	51.2484	45.2902	2.40881	2.98803	3.91816	2.4867	2.72177	48.9148	42.2528	40.1329	35.66	53.3862	0.951354
TG(55:4)	1.65518	0.889273	2.26805	1.46914	1.68771	24.6229	25.5559	24.5653	23.2443	19.9881	1.55986	2.38132	2.99129	1.82157	1.86382	31.1432	28.6157	32.0426	31.6768	36.6882	1.19249
TG(55:5)	0.983208	0.491572	1.86871	0.988329	1.11391	18.0816	16.7266	16.2398	15.3598	15.3014	1.29937	2.03141	2.26955	1.24924	1.33159	23.7528	25.0151	27.2126	29.3213	32.5231	1.35455
TG(55:6)	0.488519	0.233188	1.08315	0.479962	0.528193	16.2401	14.4986	13.739	15.3176	15.6837	0.744073	1.25136	1.26746	0.726896	0.750282	23.5666	24.1576	29.1355	28.8745	33.7875	1.4038
TG(55:7)	0.181916	0.0599732	0.423672	0.173201	0.194599	15.8229	11.9645	12.0394	12.9392	13.6449	0.275855	0.538657	0.537403	0.228859	0.289628	21.638	23.6228	26.0256	25.2152	30.639	1.42015
TG(55:8)	0.00897037		0.0136184			6.17315	4.42126	3.95338	4.71021	4.87301		0.0657705	0.0532706			9.27646	10.3518	10.0901	10.1723	13.3358	1.29773
TG(55:9)	0.0557677		0.00303435			0.439292	0.254011	0.0774806	0.218628	0.266134		0.0938396	0.00893262	0.0986733	0.0706456	0.925815	1.06097	1.0003	1.275	0.995278	1.63482
TG(56:0)	6.64709	6.6403	6.53221	6.49932	8.54116	54.442	60.1931	66.5123	59.3418	41.1323	6.3961	10.9276	8.657	6.59457	6.38779	33.401	25.1814	29.1131	17.6426	39.2498	1.14807
TG(56:1)	10.3832	9.6691	11.3247	8.99174	12.8724	202.48	238.715	244.452	196.614	157.194	10.7241	15.7744	14.7127	10.6314	11.6501	109.33	96.7245	99.1202	68.7925	134.172	1.14136
TG(56:10)	0.0202863		0.0348403		0.0138028	0.310432	0.153882	0.24487	0.529457	0.431301	0.0250531	0.0310524	0.0507771	0.0251935	0.0180294	0.867689	1.23521	1.10753	1.56131	1.43182	1.62372
TG(56:11)		0.0133755	0.0117322			0.0534239	0.0388504		0.0566766	0.0382437				0.0150387		0.223066	0.358442	0.366496	0.230098	0.339464	1.36385
TG(56:2)	7.70739	5.73237	7.88972	6.81407	7.32653	201.283	233.4	255.538	190.844	145.896	6.90062	8.46947	10.2794	6.79281	7.45118	108.375	91.3878	91.9771	70.5179	125.135	1.14032
TG(56:3)	7.64669	5.65888	11.6309	7.8814	9.01492	86.4948	105.264	111.427	81.3662	67.8101	8.7924	12.3912	11.9955	9.35559	9.9916	60.2397	51.2859	50.4999	45.3449	64.2705	1.0426
TG(56:4)	8.0724	4.32551	18.0678	9.77818	11.612	30.4057	34.2048	33.3362	29.297	27.9464	11.2419	18.7649	17.6896	11.9396	13.1845	40.8225	37.9737	43.5123	43.1747	47.5206	1.27299
TG(56:5)	9.413	3.93899	23.3	11.3517	13.3893	23.2036	22.9393	22.3769	22.1182	22.3391	15.0048	25.295	23.598	14.097	15.8068	36.226	35.4413	40.3731	44.9501	43.7322	1.57179
TG(56:6)	6.50146	2.26477	16.0537	7.80494	8.62997	20.7329	18.9971	17.7434	19.7334	20.017	11.1537	17.4036	16.773	9.62514	10.5304	27.7724	29.1668	36.6691	38.5169	39.813	1.51205
TG(56:7)	3.2222	1.10183	8.16837	3.75669	4.41252	14.7989	14.7105	13.3369	15.0691	14.919	6.20226	8.94693	8.74385	4.79574	5.00702	21.5172	23.1025	27.6277	30.5956	31.5827	1.49816
TG(56:8)	0.689567	0.352902	1.59245	0.731254	0.963309	6.85685	6.22152	6.63722	6.82191	7.3803	1.24813	1.681	1.74259	1.04954	1.00031	10.431	12.2112	13.4148	13.554	15.1517	1.4663
TG(56:9)	0.139741	0.0401563	0.21482	0.102246	0.163526	1.81233	1.22887	0.84921	1.34787	1.03332	0.158927	0.254465	0.292662	0.194422	0.14603	1.80619	2.99804	3.5378	3.6249	3.69252	1.55471
TG(57:0)	2.55634	2.47246	2.14236	2.854	2.43163	21.3845	24.831	26.6595	23.1416	16.4511	2.14406	2.57851	4.06561	2.1153	2.18437	13.7435	10.5922	11.2246	7.3398	16.6749	1.11523
TG(57:1)	4.45624	3.9453	3.29955	3.89642	3.93367	94.8416	112.524	118.298	90.3307	70.3925	3.60809	3.69089	7.66079	3.43809	3.63203	51.0092	43.8019	42.4596	28.8041	60.6023	1.15241
TG(57:10)	0.0292984	0.0293856	0.0268639	0.0342257	0.0215497	0.0519212			0.0428614	0.086283	0.157755	0.185321	0.0130942	0.0251894	0.0270603	0.266674	0.504785	0.744823	0.565291	0.779105	1.44914
TG(57:2)	3.02774	2.18281	1.88575	2.01585	1.99427	100.23	119.464	123.611	87.8512	71.3535	1.76905	1.74478	4.26852	1.76884	1.86951	49.7683	43.1048	39.0402	28.8709	57.2018	1.17443
TG(57:3)	1.0774	0.698931	1.14566	0.822288	1.03528	36.3828	43.8615	46.3878	31.396	25.3114	0.990379	1.17147	1.60778	0.90524	1.03277	20.8529	17.888	15.8768	13.1967	23.1491	1.1026
TG(57:4)	0.699069	0.404733	1.5063	0.83666	0.96088	10.8002	11.6273	11.3165	9.33999	8.2105	0.84236	1.41872	1.57447	0.879555	1.03816	10.6327	9.64856	10.2335	9.59345	12.8103	1.00132
TG(57:5)	0.631784	0.260491	1.61895	0.755586	0.874294	8.05512	7.31261	7.58501	7.08562	6.605	0.828835	1.48434	1.55401	0.893876	1.08242	10.1379	9.61584	11.0646	10.7372	13.3497	1.2771
TG(57:6)	0.420887	0.119979	1.22426	0.660732	0.666114	5.31371	4.7607	4.20953	4.66044	4.83863	0.775165	1.27221	1.28319	0.780335	0.950211	7.82429	7.73374	8.60637	8.6158	10.6943	1.43709
TG(57:7)	0.301528	0.0421618	0.703162	0.366549	0.34278	3.7788	3.44346	3.23447	2.99126	3.5533	0.53142	0.872498	0.825894	0.454907	0.507225	5.63773	6.24297	6.24235	6.18497	7.64886	1.45276
TG(57:8)	0.0862957	0.0350901	0.243584	0.0446168	0.147014	1.22381	0.816609	1.03367	0.861182	0.790749	0.168765	0.271665	0.264259	0.121544	0.114653	2.10241	2.03195	2.56587	2.27449	2.55524	1.60824
TG(57:9)	0.00484227		0.0401979	0.0154542	0.00893303	0.287115	0.0796207		0.156264	0.0537573	0.0200758	0.0445138	0.0513517	0.0248233	0.0165467	0.385323	0.494254	0.659063	0.747497	0.942992	1.48596
TG(58:0)	2.87506	2.89337	2.75943	3.00251	3.59092	12.9269	15.3508	17.036	15.1434	10.3916	2.78703	4.3558	4.06945	2.63328	2.6734	8.96309	7.13256	7.5524	4.8584	11.0415	1.13474
TG(58:1)	6.77911	6.39439	7.02968	6.09817	8.13543	81.7086	106.587	104.499	87.7214	69.1636	6.67157	9.15269	10.4609	6.61383	7.01202	47.377	40.1139	40.7095	28.1683	55.2916	1.17746
TG(58:10)	0.290233	0.12892	0.54033	0.246368	0.319104	0.407394	0.157922	0.0650512	0.358025	0.559162	0.454556	0.645466	0.660493	0.407078	0.386374	1.34124	1.52182	1.80334	2.11222	1.75385	1.97198
TG(58:11)	0.063573	0.0300536	0.132183	0.0784236	0.0714927	0.376702	0.054587	0.142271	0.335473	0.270394	0.122203	0.17981	0.1702	0.111796	0.101803	0.722685	1.53934	1.74312	1.67201	1.49507	1.83053
TG(58:12)	0.00324308		0.0101527		0.00635109	0.0641065				0.128185	0.00935434	0.025081	0.00898404	0.00975798	0.00249029	0.363222	0.394675	0.657253	0.541917	0.401991	1.10245
TG(58:2)	7.7979	6.56545	7.75497	7.36211	7.64035	111.081	133.647	140.607	107.565	87.1947	7.3132	7.79192	10.0221	7.08373	7.64571	59.2315	50.9663	50.4617	38.8412	70.5386	1.17322
TG(58:3)	2.84726	2.01983	4.08034	2.61408	3.29871	47.5765	60.2536	64.1659	45.8479	36.2416	2.71435	3.99585	4.39831	2.90835	3.14166	26.7557	22.3467	22.2898	18.9408	30.56	1.14872
TG(58:4)	2.58531	1.43694	5.70551	3.30907	4.07486	13.4835	15.3373	16.6842	13.2055	11.8863	3.22143	5.64686	5.16331	3.3113	3.96227	13.2431	11.365	13.9616	12.3096	15.7724	0.941115
TG(58:5)	3.53828	1.47544	10.0229	4.78311	6.23354	8.81416	10.0812	9.97763	9.07257	8.88542	5.54469	10.7551	8.48303	5.06624	6.32221	13.8908	12.481	15.3608	15.2062	17.075	1.41864
TG(58:6)	4.73696	1.53315	13.1506	6.56247	7.45841	7.4202	7.93158	6.85944	7.53134	7.47319	7.9635	14.3992	12.0647	6.841	7.90008	11.544	10.9986	13.1835	13.0766	13.9956	1.30181
TG(58:7)	3.48201	1.13905	9.78462	4.52025	4.86969	4.13508	4.20605	3.92018	4.31763	4.32732	6.00051	9.78061	8.91648	4.80387	5.53732	5.93243	5.88536	7.09812	7.75369	8.06408	0.998922
TG(58:8)	1.60878	0.65852	4.36886	1.97054	2.29092	1.57747	1.72993	1.49477	1.90047	1.74144	2.70944	4.20014	4.02412	2.50014	2.67469	2.74863	3.11058	3.76207	4.4352	4.28444	1.40582
TG(58:9)	0.664975	0.224591	1.35251	0.668665	0.746578	0.105328	0.247352	0.234859	0.591401	0.565154	1.02997	1.36893	1.37904	0.935036	0.942285	0.81195	1.13862	2.00064	1.9153	1.77995	1.69591
TG(59:0)	0.880408	0.869353	0.772168	1.00009	0.852738	4.46171	5.52382	5.74251	5.05328	3.58432	0.727879	0.828769	1.48131	0.736913	0.738633	3.0571	2.5613	2.67148	1.71831	3.98562	1.08954
TG(59:1)	2.21838	1.89874	1.59651	2.02159	1.90918	25.0701	32.7971	32.1923	25.1196	20.2868	1.77526	1.68977	4.4312	1.68524	1.79185	14.1695	12.4749	11.588	8.0886	17.2037	1.16708
TG(59:2)	2.19083	1.82397	1.56598	1.71979	1.6959	34.2029	42.091	44.6209	30.7428	24.749	1.61497	1.4376	3.95504	1.56299	1.60614	17.7602	14.7626	13.8457	10.2902	20.471	1.18389
TG(59:3)	0.747621	0.577352	0.591925	0.550928	0.587538	15.7766	15.2881	21.2852	13.7067	11.2758	0.50145	0.527463	1.18706	0.50662	0.552026	8.39831	7.02165	6.45641	5.13457	9.48675	1.13377
TG(59:4)	0.392895	0.243479	0.506529	0.323812	0.437077	3.94311	4.70303	4.358	3.65638	3.02573	0.339516	0.455252	0.510185	0.332277	0.372981	3.43782	2.80404	3.18627	2.66362	4.20755	0.936135
TG(59:5)	0.197903	0.120257	0.42313	0.247024	0.274968	2.7654	2.89896	2.93244	2.378	2.10254	0.252844	0.468678	0.380458	0.237141	0.25796	2.96448	2.59949	3.3092	2.66789	4.10018	1.07914
TG(59:6)	0.25414	0.0676143	0.646618	0.335463	0.316723	1.93239	2.00424	2.01142	1.99552	1.504	0.368092	0.575334	0.491122	0.272945	0.351347	2.42803	2.33969	2.44277	2.61539	3.38865	1.22105
TG(59:7)	0.188816	0.0521406	0.511286	0.260969	0.307053	0.813783	0.677447	0.753691	0.996561	0.947631	0.241977	0.533585	0.492664	0.193138	0.266425	1.4477	1.45605	1.58223	1.25719	1.66551	1.46531
TG(59:8)	0.0835233	0.0208346	0.238135	0.083039	0.169319	0.126661	0.172157	0.128791	0.122406	0.0620346	0.134392	0.311935	0.288731	0.151893	0.146078	0.37864	0.315786	0.201598	0.518736	0.7752	1.55671
TG(59:9)	0.0441525	0.00901222	0.146099	0.0425368	0.0431142	0.0713098					0.0498	0.112074	0.102111	0.0738137	0.0496991			0.152541		0.0889337	0.414617
TG(60:0)	0.77225	0.726501	0.690905	0.832835	0.82683	2.81134	3.42731	3.56755	3.52014	2.43681	0.634676	0.942152	1.11008	0.641272	0.643201	2.19372	1.71202	1.8414	1.15944	2.69497	1.08035
TG(60:1)	2.25288	2.09165	2.1722	2.03206	2.47502	15.1157	20.828	20.99	17.0342	13.5786	2.03134	2.69996	3.82027	1.91776	2.09588	9.63278	8.76066	8.20443	5.77526	11.4202	1.1659
TG(60:10)	0.730558	0.287715	1.88632	0.875907	0.909257						1.16914	2.05294	1.67979	0.946882	1.13939	0.218632		0.491392	0.701763	0.62278	0.381712
TG(60:11)	0.45114	0.158116	1.01458	0.399346	0.524397						0.831286	1.2187	0.995014	0.625511	0.63917		0.155184	0.269321	0.901731	0.0657211	0.287183
TG(60:12)	0.197696	0.0890861	0.342546	0.143478	0.212045				0.0619808	0.0711638	0.359854	0.427233	0.459913	0.258485	0.259774	0.167789	0.39773	0.732862	0.596205	0.708788	1.13186
TG(60:13)	0.0233598	0.00656499	0.0330025	0.0125537	0.0214769				0.0675025		0.0497884	0.0418674	0.0346473	0.0287611	0.0218227	0.105448	0.16085	0.392909	0.263279	0.347637	0.884943
TG(60:2)	3.63881	3.13567	3.67523	3.49902	3.61649	27.8647	37.3932	36.7675	29.8699	23.4243	3.51599	3.73621	5.41308	3.37793	3.65235	17.0004	13.862	13.9645	10.5946	18.8867	1.18834
TG(60:3)	1.58189	1.17172	1.88018	1.41805	1.54881	16.0869	21.7395	22.0132	16.8741	13.2623	1.35951	1.77164	2.47835	1.37063	1.54137	9.39471	8.04075	8.21564	6.74406	11.2182	1.15655
TG(60:4)	1.07347	0.743693	1.7287	1.2217	1.21058	5.51467	6.54365	6.69394	5.60842	5.03038	1.10652	1.70267	1.69107	1.12781	1.27553	4.85715	4.10961	5.15556	4.36691	6.56745	0.930285
TG(60:5)	0.918398	0.44993	2.14888	1.1167	1.27424	3.70075	3.79263	3.79238	3.5764	3.51958	1.09793	1.98353	1.66664	0.986472	1.24748	4.00765	3.55722	4.3455	4.09948	5.57209	1.07539
TG(60:6)	0.917674	0.375023	2.61201	1.28446	1.66896	3.14363	3.03403	3.15305	3.0193	2.86589	1.33361	2.51786	2.17098	1.14572	1.40272	3.70227	3.37707	3.97462	3.94244	5.1533	1.18124
TG(60:7)	1.06172	0.38215	2.82956	1.30732	1.60325	1.66047	1.79848	1.52388	1.98667	1.97836	1.41005	2.62255	2.21584	1.32659	1.49055	2.20222	2.08349	2.41864	2.34108	3.04243	0.977023
TG(60:8)	0.867746	0.333815	2.47859	1.21935	1.20456	0.541852	0.414788	0.532637	0.313907	0.645297	1.25594	2.4258	2.07727	1.09662	1.33697	0.813816	0.928162	1.1007	0.91908	1.31223	0.766864
TG(60:9)	0.830313	0.314264	2.50528	1.07175	1.12098	0.0519899	0.169475	0.07562	0.0729693	0.0571745	1.30925	2.49941	1.92502	1.2614	1.37501	0.27829	0.353468	0.527445	0.751128	0.612682	0.769781
TG(61:0)	0.284607	0.318826	0.226669	0.334842	0.304443	1.24718	1.467	1.64129	1.54946	0.968763	0.243687	0.286211	0.526783	0.239682	0.242481	0.842124	0.759315	0.737624	0.519674	1.10411	1.10022
TG(61:1)	0.823802	0.685418	0.555294	0.706902	0.650262	4.6213	6.34887	6.12084	4.95617	3.80315	0.583997	0.603452	1.53972	0.574224	0.583879	2.76209	2.42901	2.15558	1.57805	3.46197	1.18507
TG(61:2)	0.965363	0.781543	0.648062	0.79008	0.70611	6.42079	8.79688	8.49599	6.49377	4.93324	0.66849	0.572538	1.83239	0.622986	0.647302	3.50831	2.89339	2.71593	2.10944	4.2751	1.21598
TG(61:3)	0.46736	0.381103	0.352904	0.356083	0.32662	3.61177	4.88531	4.81357	3.40357	2.69	0.341603	0.292253	0.848327	0.310516	0.327289	1.98955	1.77225	1.57981	1.33496	2.44636	1.1662
TG(61:4)	0.184318	0.116894	0.20054	0.147003	0.157948	1.50083	1.78006	1.92623	1.47954	1.30893	0.128864	0.168987	0.320239	0.137435	0.145355	1.19213	0.992177	1.2345	0.953204	1.8192	0.929266
TG(61:5)	0.0466109	0.0227062	0.162352	0.0998646	0.108148	1.24615	1.26435	1.38059	1.16992	0.916953	0.073868	0.124147	0.177942	0.0760581	0.0755178	1.22805	1.04644	1.28157	0.987264	1.76864	0.991362
TG(61:6)	0.0743737	0.0432998	0.159311	0.0821717	0.0561533	0.944886	0.99575	0.815164	0.861665	0.835566	0.0926642	0.146922	0.0998569	0.0665424	0.102744	1.11579	0.861899	1.10812	0.902909	1.63042	1.09963
TG(61:7)	0.0543071	0.0186029	0.186218	0.0847847	0.116148	0.44721	0.576107	0.327702	0.485259	0.486561	0.0646582	0.146441	0.15761	0.0769485	0.0794406	0.684198	0.517049	0.662801	0.604282	0.862471	1.22277
TG(61:8)	0.0215461		0.2341	0.0695917	0.126279		0.131043	0.0616881		0.0351675	0.101365	0.174526	0.223057	0.0435576	0.101093	0.113366	0.187295	0.202484	0.143442	0.146765	0.797839
TG(62:0)	0.336687	0.34503	0.258158	0.352715	0.316143	1.05634	1.24379	1.32842	1.39336	0.772327	0.254511	0.31307	0.495901	0.282845	0.279247	0.731228	0.595092	0.637971	0.432346	0.884359	1.14779
TG(62:1)	0.717991	0.682808	0.577132	0.690072	0.605672	3.38297	4.61136	4.62233	4.02244	3.04242	0.567621	0.602076	1.21647	0.524433	0.554745	2.07308	1.93931	1.78391	1.32526	2.77147	1.18423
TG(62:10)	0.423267	0.127114	1.27513	0.595855	0.574442						0.627781	1.26965	0.949443	0.538181	0.650713	0.0632881		0.136451	0.0565573	0.0501425	0.503275
TG(62:11)	0.424419	0.131098	1.1378	0.510131	0.523401						0.656488	1.1561	0.946951	0.583905	0.472973		0.0610117	0.0605391		0.0596239	0.449182
TG(62:12)	0.288758	0.103634	0.628469	0.320978	0.348969						0.518345	0.817884	0.585016	0.406656	0.454009				0.0701282		0.228249
TG(62:13)	0.156253	0.0858238	0.288447	0.0998921	0.179351						0.287808	0.32546	0.26905	0.18702	0.191165						0.0456523
TG(62:14)	0.0353694	0.00490482	0.0624158	0.0299696	0.0452274						0.0594218	0.0699278	0.0478949	0.0502573	0.0448442						0.0471392
TG(62:2)	1.12453	0.909873	0.807347	0.886336	0.893704	4.7256	7.01607	6.6607	5.23893	4.10421	0.827815	0.745587	1.86695	0.740562	0.81763	2.75704	2.43147	2.18762	1.79881	3.37091	1.24459
TG(62:3)	0.748537	0.572769	0.604095	0.571602	0.573417	2.92975	4.23619	4.38127	3.43017	2.71109	0.531561	0.553704	1.21525	0.553254	0.563588	1.94734	1.64755	1.79532	1.34469	2.37552	1.16724
TG(62:4)	0.498096	0.361207	0.673765	0.491491	0.521045	1.66698	2.04612	1.93828	1.74318	1.61902	0.448661	0.678705	0.768724	0.476552	0.556568	1.60957	1.4216	1.82605	1.67093	2.24129	0.951924
TG(62:5)	0.398404	0.214871	0.947212	0.494346	0.598343	1.68769	1.87124	1.83843	1.84118	1.88219	0.446065	0.858151	0.776051	0.410182	0.552758	1.9703	1.77731	2.42038	2.1116	2.96493	1.11221
TG(62:6)	0.398204	0.164819	1.07524	0.584187	0.583563	1.68	1.68426	1.70055	1.94201	1.65749	0.498416	0.94349	0.85518	0.447082	0.4903	1.7149	1.61445	2.30783	1.83639	2.71118	1.04654
TG(62:7)	0.323176	0.123398	1.03006	0.499918	0.503127	1.29285	1.254	1.17156	1.17066	1.22622	0.4795	0.874566	0.699441	0.427194	0.547391	1.22807	1.00453	1.40984	1.25145	1.82577	0.93736
TG(62:8)	0.345846	0.142801	1.09676	0.477401	0.553471	0.311491	0.308117	0.324957	0.442441	0.416359	0.428627	0.886036	0.81922	0.376614	0.542061	0.449103	0.406111	0.527465	0.616116	0.730213	0.650069
TG(62:9)	0.33137	0.128334	0.962222	0.518766	0.616992		0.0744173	0.0647887	0.0960171		0.505828	1.00525	0.811168	0.444908	0.477515	0.0910954	0.147952	0.0934013	0.168033	0.195382	0.641375
TG(63:0)	0.213156	0.15467	0.148643	0.208407	0.176513	0.591805	0.683998	0.743732	0.703571	0.467112	0.13165	0.165032	0.296147	0.140594	0.164392	0.38783	0.304286	0.30094	0.247588	0.48675	1.20255
TG(63:1)	0.425689	0.393161	0.278884	0.331348	0.301641	1.54864	1.90765	2.05686	1.72947	1.19993	0.304147	0.283307	0.74632	0.259846	0.254187	0.839013	0.804897	0.684281	0.531212	1.08384	1.25408
TG(63:2)	0.533812	0.41971	0.310105	0.42686	0.359632	1.54546	2.12249	2.01624	1.51402	1.15316	0.363235	0.284165	0.993369	0.343137	0.322952	0.883895	0.713322	0.634272	0.585006	1.06746	1.25945
TG(63:3)	0.360345	0.272052	0.190372	0.257001	0.205181	0.746996	1.04447	1.03984	0.824371	0.66425	0.235298	0.189837	0.609139	0.198765	0.208675	0.524487	0.37822	0.450358	0.403368	0.663045	1.14423
TG(63:4)	0.141429	0.108533	0.132651	0.149572	0.110717	0.407694	0.55701	0.447659	0.399686	0.369125	0.0932547	0.112375	0.245228	0.105539	0.106406	0.355783	0.327439	0.396324	0.300327	0.486697	0.898013
TG(63:5)	0.0522164	0.0355379	0.0857132	0.0679367	0.0857112	0.415068	0.463415	0.416676	0.393458	0.343179	0.0573867	0.0798914	0.125649	0.0424326	0.0584562	0.423681	0.310005	0.511073	0.44334	0.641895	1.03475
TG(63:6)	0.0226849	0.0164518	0.0725897	0.047018	0.0548609	0.420925	0.430697	0.478473	0.384697	0.392624	0.025553	0.0492912	0.0690558	0.0348712	0.0311876	0.438148	0.355396	0.503276	0.358626	0.710519	1.01094
TG(63:7)	0.018682	0.0103968	0.0989091	0.0469719	0.0193478	0.326149	0.217957	0.358681	0.166268	0.2202	0.0160907	0.0379928	0.0614729		0.0120124	0.267484	0.217277	0.25052	0.265847	0.351791	0.907
TG(63:8)	0.0191854	0.0321009	0.0867915	0.0572992	0.0336737	0.0571038	0.213593	0.0907387	0.0497307	0.141785	0.0199244	0.0528462	0.055774	0.0258839	0.0482002	0.103925	0.0623241	0.0616943	0.106637	0.0848366	0.658802
TG(64:0)	0.191094	0.181263	0.151735	0.233974	0.180994	0.457767	0.588852	0.575233	0.631947	0.416355	0.136884	0.169292	0.349779	0.149953	0.15168	0.317783	0.305598	0.246453	0.229113	0.420754	1.19498
TG(64:1)	0.426837	0.397001	0.282485	0.3722	0.326032	1.35902	1.7111	1.89846	1.64842	1.17098	0.270896	0.302138	0.708166	0.293258	0.258415	0.799193	0.697319	0.672111	0.560442	0.973921	1.27097
TG(64:10)	0.0736242	0.0397876	0.309815	0.162482	0.174255						0.125464	0.247663	0.212604	0.120587	0.148736		0.0354234				0.205048
TG(64:11)	0.0686282	0.0332858	0.279827	0.122986	0.0985045						0.156399	0.228165	0.197535	0.0623386	0.0929345						0.0162384
TG(64:12)	0.0564124	0.0131568	0.16041	0.0380774	0.0878711						0.0641694	0.195061	0.131373	0.0465042	0.05372						0.0271365
TG(64:13)	0.045017		0.107609	0.0342217	0.0504636						0.0600439	0.0889951	0.0470356	0.0677554	0.0379232						0.0108698
TG(64:15)	0.0308011	0.016211	0.0810175	0.0132483	0.0268146						0.0386288	0.0624508	0.030133	0.0537027	0.0212259						0.0263109
TG(64:2)	0.641191	0.594321	0.426947	0.522243	0.466522	1.62226	2.21735	2.19167	1.83379	1.32577	0.444791	0.429567	1.0976	0.404383	0.438325	0.964855	0.789963	0.752228	0.714693	1.15866	1.30332
TG(64:3)	0.572178	0.454586	0.347046	0.386503	0.407071	0.8746	1.25716	1.21363	0.9965	0.842328	0.376171	0.335609	0.897111	0.356745	0.334621	0.660551	0.563666	0.590223	0.54356	0.752617	1.16435
TG(64:4)	0.307585	0.265638	0.287702	0.270486	0.266018	0.469577	0.610589	0.562858	0.54585	0.52142	0.209287	0.268843	0.571168	0.219348	0.242051	0.483939	0.455986	0.545037	0.471704	0.702936	0.814211
TG(64:5)	0.239626	0.157252	0.369598	0.243874	0.273582	0.488056	0.606249	0.569643	0.588038	0.536391	0.210181	0.366647	0.425586	0.200764	0.240241	0.651077	0.469568	0.806333	0.68847	0.923153	1.13039
TG(64:6)	0.210531	0.111453	0.559539	0.258419	0.375513	0.645435	0.64221	0.537475	0.685843	0.692132	0.228454	0.477722	0.412362	0.242875	0.280387	0.664282	0.607405	0.89128	0.763944	1.14325	1.08115
TG(64:7)	0.170793	0.0720402	0.496945	0.270637	0.280534	0.465283	0.517393	0.395743	0.481341	0.505623	0.23362	0.452076	0.386013	0.210122	0.264215	0.501745	0.422881	0.654601	0.55753	0.763345	0.994227
TG(64:8)	0.148458	0.0862237	0.417448	0.179429	0.217898	0.230242	0.163965	0.184928	0.242748	0.17588	0.174094	0.32866	0.279444	0.175817	0.198346	0.259115	0.191356	0.197731	0.29714	0.324948	0.59374
TG(64:9)	0.0862787	0.0264885	0.336144	0.181833	0.139939	0.0361586			0.0438057		0.134325	0.271433	0.23086	0.132408	0.15694	0.0363985	0.0609172	0.0629269	0.0952766	0.0982158	0.479116
TG(65:0)	0.193709	0.153372	0.135289	0.175264	0.139217	0.27807	0.317353	0.285703	0.316834	0.233305	0.117531	0.119411	0.303086	0.129696	0.125346	0.210267	0.154029	0.168537	0.153084	0.222214	1.18166
TG(65:1)	0.260022	0.201585	0.156804	0.214167	0.183085	0.63244	0.724016	0.7899	0.666701	0.46114	0.146616	0.151243	0.437005	0.151092	0.130544	0.36128	0.301112	0.280248	0.249827	0.422388	1.27751
TG(65:2)	0.329475	0.268889	0.193485	0.252857	0.226782	0.607362	0.826136	0.832579	0.615754	0.491928	0.213085	0.196285	0.604963	0.196293	0.19848	0.346839	0.307945	0.299801	0.28261	0.473152	1.26046
TG(65:3)	0.29442	0.236241	0.174911	0.213298	0.202831	0.345776	0.469393	0.392182	0.366367	0.300944	0.182209	0.156569	0.518542	0.180654	0.179316	0.268183	0.228557	0.210895	0.267436	0.29797	0.930771
TG(65:4)	0.154596	0.129626	0.103495	0.126558	0.12022	0.197841	0.213316	0.197549	0.174784	0.157618	0.119279	0.0919997	0.298137	0.0885347	0.107603	0.173059	0.158327	0.160473	0.155996	0.253611	0.467965
TG(65:5)	0.0845917	0.0540081	0.0518609	0.0674293	0.0574266	0.120511	0.0492986	0.155125	0.132338	0.115317	0.0430612	0.0454068	0.150991	0.0358247	0.0602647	0.139646	0.0878189	0.114056	0.115749	0.164854	0.727788
TG(65:6)	0.0146039	0.0249129	0.040368	0.0311106	0.0161029	0.0918219	0.0920756	0.119107	0.0219889	0.0988234	0.0172376	0.0251177	0.0504898	0.022016	0.0172809	0.160345	0.0755339	0.0839043	0.12539	0.172818	1.11894
TG(65:8)						0.364288	0.26327	0.208172	0.23606	0.212291		0.0102174				0.194135	0.181282	0.11717	0.11199	0.0817811	0.905453
TG(66:0)	0.137281	0.102489	0.110793	0.141505	0.112101	0.212279	0.228037	0.25772	0.237703	0.178593	0.102369	0.113513	0.291073	0.102579	0.109942	0.173232	0.140907	0.130656	0.110674	0.169322	1.03722
TG(66:1)	0.202022	0.19038	0.135721	0.154094	0.1535	0.434974	0.642004	0.608673	0.57062	0.430454	0.133192	0.12895	0.327284	0.125521	0.12249	0.279565	0.28996	0.220122	0.184369	0.337875	1.30467
TG(66:2)	0.279582	0.25411	0.186451	0.268777	0.217079	0.558117	0.789732	0.826467	0.698393	0.546163	0.206262	0.170998	0.558819	0.199305	0.209465	0.374199	0.332377	0.297746	0.250614	0.422127	1.31821
TG(66:3)	0.424936	0.351018	0.248076	0.288499	0.283428	0.43355	0.57124	0.549734	0.541999	0.373022	0.25617	0.236597	0.693936	0.243354	0.273737	0.351801	0.302364	0.308647	0.297536	0.428339	0.9331
TG(66:4)	0.272317	0.237849	0.188844	0.238602	0.181008	0.269415	0.296476	0.266198	0.278993	0.257534	0.204733	0.173037	0.53009	0.176172	0.191858	0.274237	0.217583	0.229951	0.239449	0.320087	0.20718
TG(66:5)	0.182973	0.165136	0.141336	0.146259	0.132048	0.17979	0.224777	0.183889	0.18389	0.184004	0.119495	0.136998	0.294777	0.110872	0.116943	0.18254	0.137942	0.182178	0.21161	0.249589	0.419914
TG(66:6)	0.0977009	0.0615922	0.112562	0.0676168	0.0751625	0.156353	0.193986	0.0923992	0.166859	0.156841	0.0760321	0.113093	0.14755	0.055202	0.0645355	0.184962	0.123149	0.15467	0.157192	0.199417	0.842356
TG(66:7)	0.0453414	0.0240103	0.0856497	0.0538208	0.0850012	0.103989	0.0811345	0.0505631	0.0845148	0.13356	0.0520538	0.0896251	0.0496775	0.0403365	0.0568425	0.136315	0.104841	0.111626	0.129469	0.123536	1.12607
TG(66:8)	0.0349248	0.0136699	0.113971	0.0574668	0.0537629	0.0258011	0.0302871		0.0486119	0.0284652	0.0290665	0.0806034	0.07688	0.0502374	0.054735	0.0213152		0.0877709	0.0541597	0.0591982	0.551173
TG(66:9)	0.0593637	0.0475423	0.104014	0.0158457	0.0536531	0.0190323	0.0396557	0.0340527	0.0158573	0.0505688	0.0408102	0.0875381	0.0348376	0.0344656	0.0439712	0.0617279	0.0487366	0.0785442	0.0987014	0.0467052	1.08975
TG(67:0)	0.0821659	0.059445	0.0695376	0.0656746	0.0743767	0.103795	0.0972218	0.121968	0.126725	0.0744289	0.0611714	0.0581646	0.164235	0.0580814	0.0712127	0.0891403	0.0575345	0.0708343	0.0698821	0.0881605	0.810056
TG(67:1)	0.110092	0.0900199	0.0761751	0.0835199	0.0846142	0.178454	0.245478	0.234617	0.178762	0.138797	0.0712471	0.0661277	0.222745	0.0627965	0.0683959	0.102394	0.0944149	0.0886291	0.0839311	0.139999	1.21828
TG(67:2)	0.123228	0.0969006	0.0800164	0.108276	0.0966967	0.167156	0.228315	0.252406	0.194106	0.147035	0.0782939	0.0505975	0.237807	0.0781989	0.0695097	0.125096	0.0979774	0.095834	0.0986294	0.161031	1.08552
TG(67:3)	0.159779	0.128294	0.0877508	0.113269	0.0789541	0.131269	0.173505	0.160172	0.100296	0.0831426	0.0985137	0.0831027	0.309211	0.0840617	0.112138	0.114051	0.0890255	0.0895382	0.119785	0.144817	0.279492
TG(67:4)	0.148973	0.117526	0.0929359	0.0991525	0.0980206	0.097154	0.141203	0.105599	0.0883857	0.0778081	0.0743981	0.0908944	0.270316	0.0849605	0.0974036	0.0968036	0.0943439	0.0784625	0.0899541	0.14554	0.189753
TG(67:5)	0.078937	0.0522294	0.047034	0.0596088	0.044315	0.0570919	0.0539441	0.0599929	0.0384731	0.0512627	0.0511391	0.0356841	0.178836	0.0550983	0.0484553	0.0513351	0.0628744	0.0381767	0.0591289	0.0739665	0.200381
TG(67:6)	0.0366786	0.0351673	0.0519742	0.0256816	0.0248929	0.122468	0.0841216	0.116894	0.0473365	0.0936949	0.0277287	0.0139616	0.0745985	0.0210675	0.0108362	0.11402	0.0580983	0.0457528	0.0476781	0.0448275	0.845699
TG(67:7)			0.00373602			0.122838	0.128221	0.113519	0.076283	0.076615			0.00797115			0.128866	0.0931087	0.040435		0.0791482	0.351108
TG(68:0)	0.0451615	0.0376557	0.03299	0.0598637	0.0441137	0.0581016	0.0633472	0.0702452	0.0747245	0.0465817	0.0362352	0.0231839	0.114686	0.0268798	0.0401499	0.0382936	0.0338972	0.0353834	0.0383746	0.0546631	0.826048
TG(68:1)	0.0817081	0.0716924	0.034376	0.0575112	0.0321422	0.111691	0.148933	0.160678	0.139042	0.0981594	0.0402725	0.0530187	0.160495	0.0410009	0.0441923	0.084903	0.0493211	0.0717197	0.0686995	0.0631407	1.17076
TG(68:2)	0.108815	0.0710736	0.0490244	0.0687093	0.0660868	0.134346	0.199762	0.166085	0.166388	0.131595	0.0551612	0.0683523	0.189016	0.0641803	0.0555764	0.0786284	0.0953777	0.081508	0.0911448	0.116309	1.11709
TG(68:3)	0.141363	0.12687	0.0961936	0.114453	0.109454	0.128322	0.182363	0.153329	0.119382	0.127172	0.0804068	0.0787869	0.27068	0.0911099	0.0901167	0.130992	0.0956222	0.106491	0.101902	0.126961	0.532835
TG(68:4)	0.18061	0.160474	0.119348	0.144271	0.123346	0.130574	0.148069	0.123816	0.10548	0.112998	0.125915	0.114285	0.326005	0.115522	0.115637	0.112452	0.079612	0.11546	0.130269	0.152135	0.358978
TG(68:5)	0.155046	0.129122	0.0789803	0.111028	0.0917727	0.0927856	0.101502	0.120783	0.0884911	0.077006	0.0928014	0.0832684	0.259975	0.088438	0.0836897	0.106759	0.102701	0.097879	0.0660625	0.143115	0.22606
TG(68:6)	0.0815792	0.0639488	0.042643	0.053764	0.0560865	0.0519198	0.0321796	0.0361877	0.0470725	0.0563264	0.0451032	0.0472591	0.14137	0.044039	0.0447644	0.0592237	0.060481	0.0719399	0.0513171	0.0765154	0.638832
TG(68:7)	0.0409383	0.0102243	0.0314541	0.0143393	0.0251581	0.0116282	0.0267211	0.016027	0.0541477	0.00669908	0.016464	0.0230648	0.0320595	0.00840378	0.00895631	0.0169043	0.0111637	0.0190417	0.0256601	0.0272485	0.213923
TG(69:1)	0.0415157	0.0225358	0.0160958	0.0195138	0.0250642	0.0414157	0.0504486	0.0395786	0.0360944	0.0299303	0.0234594	0.0240946	0.0928627	0.0203075	0.0235469	0.0305848	0.00986735	0.0292784	0.021512	0.0380702	0.58637
TG(69:2)	0.0266729	0.0249204	0.010269	0.0312587	0.0223693	0.0419808	0.0377036	0.0430667	0.0410985	0.0277736	0.0125764	0.00983907	0.0990635	0.014149	0.0232049	0.018861	0.0243247	0.0190297	0.0225141	0.0369258	0.544651
TG(69:3)	0.0304977	0.0410351	0.0184437	0.0200345	0.0366549	0.0308825	0.0440029	0.0292154	0.0340292	0.0243433	0.0355439	0.0240812	0.0884721	0.0194044	0.0172861	0.0285665	0.0176979	0.0167225	0.0347033	0.0435969	0.233056
TG(69:4)	0.0557632	0.0613119	0.0248396	0.0391145	0.044492	0.0185367	0.0255992	0.0374992	0.0176254	0.026401	0.0350288	0.0266873	0.119759	0.0391919	0.0427376	0.0321249	0.0218796	0.04305	0.0320813	0.0500765	0.499552
TG(69:5)	0.0548911	0.0336698	0.0324148	0.0226912	0.0442153	0.0123858	0.021655	0.0138924	0.0307978	0.0429464	0.0198776	0.0201537	0.106794	0.0120373	0.0139296	0.0312994	0.0178169	0.0281213	0.0367548	0.0365434	0.262287
TG(70:1)	0.029408	0.0239437	0.00643561	0.0280831	0.0122283	0.0198758	0.0135752	0.0277795	0.0251308	0.0180489	0.0129118	0.0218909	0.0815666	0.00808095	0.00488137	0.0142143	0.0119777	0.0198058		0.026977	0.14847
TG(70:2)	0.0316225	0.022899	0.00362616	0.0199993	0.0201842	0.041941	0.0484116	0.0435317	0.0422701	0.0257591	0.0125923	0.0161925	0.0694483	0.00717975	0.015107	0.0126934	0.0258997	0.0214231	0.0391813	0.0226543	0.770552
TG(70:3)	0.0490699	0.0369946	0.0253477	0.0275015	0.0237131	0.0146227	0.0136284	0.0209683	0.0208595	0.0277692	0.0166678		0.0466931	0.0186762	0.014436	0.032199	0.0194621	0.0116508	0.0253482	0.023739	0.370558
TG(70:4)	0.0417947	0.0402728	0.0281112	0.0503344	0.0433076	0.0443315	0.0436137	0.0284994	0.0405652	0.022814	0.0421716	0.0318531	0.127225	0.020256	0.0280344	0.0400919	0.0310719	0.0138892	0.0337942	0.0371186	0.339804
TG(70:5)	0.0611951	0.0310967	0.0252691	0.0352245	0.0433464	0.043407	0.035617	0.0236674	0.0265628	0.033828	0.0283118	0.0293117	0.12438	0.0381461	0.0369733	0.0371214	0.0269293	0.0276092	0.0549256	0.0570737	0.319416
TG(70:6)	0.0409372	0.0191113	0.0245774	0.0281467	0.0272508	0.0169868	0.0065748	0.0192393	0.032523	0.02879	0.0259072	0.0298768	0.083867	0.025621	0.0263363	0.0469924	0.0306475	0.0202742	0.0409766	0.0317025	0.681395
TG(O/P-40:0)	0.0665479	0.040045	0.0422498	0.0310354	0.0359324	0.821795	0.855301	0.616894	0.786441	0.826631	0.0334666	0.0386746	0.0595495	0.0373534	0.0407907	0.681187	0.603686	0.703635	0.636619	0.605387	0.954971
TG(O/P-41:0)	0.0860256	0.0776366	0.0690704	0.072047	0.0723372	0.493047	0.405634	0.511796	0.423438	0.556397	0.0341956	0.0914501	0.141134	0.0338729	0.0367735	0.21034	0.316407	0.420818	0.442353	0.288138	0.961776
TG(O/P-41:1)	0.0477483	0.0279209	0.0181092	0.00977774	0.03135	1.4942	1.55068	1.38981	1.36792	1.38231	0.028588	0.0172946	0.0411878	0.0365843	0.0321506	1.19518	1.15407	0.792077	0.814997	0.697199	0.998578
TG(O/P-42:0)	0.137848	0.178254	0.172523	0.0886238	0.0864894	0.547848	0.470418	0.540889	0.591395	0.610621	0.150503	0.171654	0.266205	0.155772	0.098754	0.337404	0.349134	0.431969	0.237774	0.372603	1.08443
TG(O/P-42:1)	0.185538	0.0731529	0.0912405	0.0926746	0.0641895	1.3568	1.34078	1.46598	1.35892	1.22264	0.0887854	0.0734543	0.166242	0.0607359	0.0845166	1.06554	0.868034	0.92422	0.928434	0.932021	0.990365
TG(O/P-42:2)	0.0318329	0.0235317	0.0377681	0.0183106	0.0279755	1.23816	1.14656	0.978738	0.946234	1.23458	0.0121585	0.00678301	0.0784285	0.0278364	0.0133494	0.732213	0.777614	0.906313	0.350486	0.692289	1.0017
TG(O/P-43:0)	0.133865	0.138196	0.17073	0.131447	0.157307	1.19975	1.48456	1.64928	1.05509	1.5108	0.0965232	0.148028	0.267018	0.124981	0.124029	1.05213	0.608655	0.898109	0.834473	0.668784	1.05302
TG(O/P-43:1)	0.273822	0.163421	0.12951	0.109844	0.124055	1.1857	1.29025	1.08876	1.408	1.24823	0.0914533	0.116837	0.3124	0.091949	0.114544	0.951592	0.943724	0.800069	0.750577	0.815973	0.998261
TG(O/P-43:2)	0.084325	0.0580763	0.0385362	0.0465356	0.0325034	0.642762	0.48522	0.683535	0.622112	0.430242	0.0296646	0.0281223	0.0954428	0.0336499	0.0376678	0.594825	0.389079	0.263879	0.431565	0.273963	0.951118
TG(O/P-44:0)	0.525809	0.446528	0.640577	0.349644	0.484414	4.84278	5.22627	5.01021	4.48089	4.54066	0.447705	0.816303	0.632981	0.437573	0.575745	3.19735	2.79924	2.40407	2.72823	2.20045	1.12037
TG(O/P-44:1)	0.621155	0.339043	0.332704	0.241879	0.272231	2.96563	3.58794	3.03827	3.28667	2.81205	0.244809	0.313883	0.504277	0.247592	0.291765	2.30296	2.46543	1.6237	2.40917	2.13799	0.987484
TG(O/P-44:2)	0.229281	0.180339	0.0907034	0.112271	0.104988	1.11767	0.87008	1.39635	0.741744	1.09138	0.106838	0.0619855	0.282035	0.0900874	0.116129	0.747799	0.871277	0.704673	0.74857	0.570035	0.955485
TG(O/P-45:0)	0.381931	0.327842	0.478474	0.357747	0.34919	17.1454	17.8884	17.8439	15.0992	14.7174	0.411772	0.602493	0.532379	0.470317	0.412594	9.67577	8.22641	7.00937	8.32884	8.59159	1.12779
TG(O/P-45:1)	0.402501	0.307974	0.325062	0.233726	0.263618	9.05037	8.35295	8.40665	8.47881	7.8156	0.249544	0.225466	0.587263	0.219174	0.327538	5.7359	5.09656	3.92229	5.05091	4.46772	1.06594
TG(O/P-45:2)	0.265045	0.128196	0.122833	0.068557	0.0972127	1.60191	1.76458	1.75553	1.2448	1.64653	0.0959762	0.0729343	0.272045	0.0882643	0.109114	0.495065	0.765189	0.741694	0.620963	0.853105	1.23644
TG(O/P-46:0)	2.29617	1.62345	2.95371	1.75987	2.82756	73.5903	71.4993	71.5361	65.6731	60.3025	2.46831	4.5762	2.78001	2.65699	3.04848	44.2958	37.9721	32.9844	33.6093	39.0243	1.09146
TG(O/P-46:1)	1.01376	0.704727	1.49899	0.864022	1.05246	36.1298	38.678	37.3586	34.6559	31.7606	0.893072	1.28156	1.45945	0.823349	1.04419	23.9737	21.7702	19.0937	22.8181	20.5646	1.04015
TG(O/P-46:2)	0.463538	0.322156	0.461557	0.28133	0.274232	6.35987	6.34376	8.2339	7.80751	7.26319	0.227911	0.329557	0.554138	0.265984	0.255568	3.76652	2.6752	4.24795	5.26341	1.84546	1.126
TG(O/P-46:3)	0.094186	0.0238103	0.0424106	0.0182723	0.0292947	0.528928	0.736626	0.657285	0.962622	0.739889	0.0214265	0.0404186	0.101548	0.0289798	0.0460258	0.8545	0.40728	0.563496	0.538687	0.465663	0.914281
TG(O/P-47:0)	1.23712	1.08391	1.38815	0.973429	1.47094	175.79	153.534	158.097	145.091	123.478	1.23787	2.1201	1.51767	1.45005	1.74422	103.919	85.6421	82.1663	77.031	97.8851	1.03817
TG(O/P-47:1)	0.755566	0.644213	1.02831	0.764884	0.680596	104.673	99.6093	98.031	86.6643	81.9546	0.598343	0.867289	1.2022	0.774243	0.763995	67.8931	55.4936	47.3938	52.72	56.9271	1.03727
TG(O/P-47:2)	0.392623	0.332545	0.342384	0.203998	0.210181	20.8766	20.8095	21.0072	18.3025	18.089	0.221535	0.248349	0.392086	0.201711	0.277852	15.4275	14.0894	11.2975	13.7717	13.5409	0.986738
TG(O/P-47:3)	0.0712671	0.0295218	0.0379967	0.00705868	0.0345282	1.36067	1.15088	1.71805	1.19766	1.14358	0.0197565	0.00880067	0.0469308	0.0419118	0.0194999	1.05777	0.776441	0.893161	1.02508	1.13953	0.950754
TG(O/P-48:0)	13.6148	11.6879	15.8489	9.65758	18.7004	274.243	224.257	229.403	229.98	195.915	13.8765	28.6178	14.3341	15.0327	16.1683	169.924	136.247	157.773	135.352	193.128	0.985422
TG(O/P-48:1)	4.74189	3.18515	8.28046	4.56801	6.25978	316.909	292.745	289.572	275.031	247.099	5.51766	8.96168	7.26079	5.98267	7.08473	201.176	174.598	168.623	174.88	191.961	1.01281
TG(O/P-48:2)	1.76988	1.17185	2.68353	1.50328	1.76878	80.3576	77.8254	78.7207	72.3252	67.0332	1.55679	2.51463	2.53796	1.68611	2.05586	56.4948	51.4167	46.0433	52.9129	52.4838	0.989197
TG(O/P-48:3)	0.380891	0.324354	0.475994	0.303518	0.343957	9.1597	8.7715	8.75783	8.3145	8.06161	0.295001	0.408528	0.48832	0.347352	0.310663	7.65672	7.45081	6.02606	7.19203	7.31524	0.960371
TG(O/P-49:0)	2.44163	2.15699	2.50673	1.73196	3.02256	99.4987	85.9378	85.5089	83.1058	73.3295	2.34258	4.68491	2.6017	2.54522	2.82203	73.5634	60.1781	67.7158	59.1147	88.6499	0.949156
TG(O/P-49:1)	2.02755	1.34048	2.91544	1.74916	2.24368	252.252	228.39	227.175	203.063	194.937	2.02192	3.36797	3.14771	2.40072	2.77056	167.117	145.088	141.527	139.244	171.477	0.982639
TG(O/P-49:2)	1.05968	0.740028	1.43725	0.799131	0.959363	86.0091	82.6134	82.405	73.5259	67.5663	0.90016	1.32854	1.62295	0.933741	1.12968	61.1822	52.7775	47.9834	50.8576	58.4737	0.983293
TG(O/P-49:3)	0.229991	0.191077	0.295878	0.167152	0.231033	9.57287	8.70667	9.01218	7.80324	7.18549	0.188132	0.275734	0.358966	0.177869	0.242964	7.47504	6.85024	5.8401	6.19564	6.7889	0.957521
TG(O/P-49:4)	0.0279313		0.0750787	0.0198607	0.0287707	0.552561	0.489674	0.457581	0.337124	0.532137	0.0283598	0.0483975	0.0641731	0.0256895	0.0273768	0.576683	0.298427	0.293783	0.451599	0.442057	0.867989
TG(O/P-50:0)	18.1077	16.8296	21.6556	13.7498	27.8645	73.628	66.0398	67.7939	63.5083	56.9992	17.7841	39.2775	17.3079	18.8113	20.2451	70.7045	59.3548	68.1024	58.786	92.0386	0.988519
TG(O/P-50:1)	16.6353	10.9786	29.558	16.1053	23.5426	323.781	290.557	285.377	289.755	275.227	20.6389	35.3071	25.2167	21.7154	26.3113	236.063	207.378	240.963	229.457	275.017	0.958574
TG(O/P-50:2)	8.17453	5.35479	15.8703	8.11203	10.625	187.048	175.704	174.852	170.78	152.209	8.85325	14.8651	12.3061	9.3909	11.2836	136.93	118.9	126.146	127.08	146.535	0.966423
TG(O/P-50:3)	2.12868	1.41152	3.40533	1.76864	2.21476	32.1159	31.8556	31.1745	29.14	26.3394	1.88368	2.89442	2.80684	2.11406	2.4306	26.9136	23.3919	23.1355	26.3212	27.4779	0.958571
TG(O/P-50:4)	0.447395	0.426949	0.912265	0.474246	0.52598	3.22539	2.69698	2.94325	2.00578	3.01328	0.540493	0.962563	0.821302	0.578006	0.741705	2.68534	2.15242	2.62181	2.35167	2.91451	0.937551
TG(O/P-50:5)	0.351335	0.0794503	0.516972	0.308133	0.233394	0.853402	0.743507	0.23153	0.598006	0.792045	0.273349	0.47568	0.337756	0.29739	0.351222	0.543134	0.873651	0.819367	0.928544	0.843241	1.01382
TG(O/P-50:6)	0.134343	0.0596435	0.172176	0.0711479	0.0641825	0.614456	0.463209	0.117179	0.84451	0.37186	0.0588542	0.183826	0.165526	0.0650765	0.0982322	0.389742	0.348811	0.532812	0.854389	0.505725	0.837344
TG(O/P-51:0)	1.63907	1.48594	1.97388	1.2069	2.40546	26.5947	24.8974	24.1202	20.6814	18.3369	1.6289	3.63373	1.86984	1.81864	1.81787	26.4957	21.2092	24.4904	21.0297	34.1049	1.02688
TG(O/P-51:1)	2.49816	1.82056	3.87321	2.17827	2.8762	92.707	83.6164	81.1835	78.3649	73.471	2.78701	4.67431	3.77185	2.99461	3.57733	74.4983	62.4394	71.6191	68.108	91.4525	0.961138
TG(O/P-51:2)	2.17432	1.58277	3.57379	1.95829	2.5424	86.804	76.2647	75.1555	69.919	66.3237	2.0952	3.66727	3.31476	2.41592	2.78788	62.6544	54.2988	55.7761	55.1174	70.8476	0.955636
TG(O/P-51:3)	0.802948	0.530741	1.11371	0.60975	0.789824	22.6621	21.5105	21.1814	18.3532	17.0292	0.726749	1.04511	1.12999	0.830128	0.807321	18.4164	16.5785	15.7831	17.1409	19.9829	0.958264
TG(O/P-51:4)	0.358404	0.215735	0.433669	0.229639	0.35877	5.43956	4.32933	4.1635	3.99512	3.89832	0.36147	0.53933	0.463024	0.35208	0.39964	4.79149	4.09543	4.16055	5.13312	5.13048	1.02191
TG(O/P-51:5)	0.258619	0.12653	0.414975	0.165418	0.217709	3.3579	2.29123	1.08501	2.27891	2.24812	0.267808	0.406272	0.276686	0.27164	0.250013	3.10452	3.07767	3.054	3.65724	2.50698	1.15593
TG(O/P-51:6)	0.0164519	0.0145326	0.186738	0.0984393	0.0752405	1.88734	1.10261	0.992732	1.44567	1.34874	0.111828	0.154724	0.0409763	0.0857098	0.106066	0.976368	1.30568	1.2512	1.43457	1.28976	0.939186
TG(O/P-52:0)	8.67587	8.27738	11.1601	6.66983	14.0651	22.6738	23.3572	22.0585	20.1613	17.3922	8.39557	19.1064	8.18355	8.26855	8.89042	27.1353	22.6249	26.3373	22.347	33.7772	1.12742
[truncated: 148 more rows]
